# Supplementary material for: Francisella tularensis: FupA mutation contributes to fluoroquinolone resistance by increasing vesicle secretion and biofilm formation
Source: Emerg Microbes Infect. 2019 Jun 4;8(1):808–22. doi: 10.1080/22221751.2019.1615848 (PMC6566608; doi:10.1080/22221751.2019.1615848)
Supplement: Supplemental Material [file TEMI_A_1615848_SM0550.zip]

Archive with 9 entries (7 files):
- Supplementary Material/temi-2019-0044-20190503175547/
- Supplementary Material/temi-2019-0044-20190503175547/doc/
- Supplementary Material/temi-2019-0044-20190503175547/doc/_TEMI_2019_0044_Renesto_SI_final_sup.docx
- Supplementary Material/temi-2019-0044-20190503175547/doc/S3 Dataset_FupAB_sampled.txt
- Supplementary Material/temi-2019-0044-20190503175547/doc/Supp Movie 1_ OMVs.avi
- Supplementary Material/temi-2019-0044-20190503175547/doc/Supp Movie 2_Biofilm.avi
- Supplementary Material/temi-2019-0044-20190503175547/doc/Supp Table 2 _proteomic data.xlsx
- Supplementary Material/temi-2019-0044-20190503175547/doc/Supplementary figures.zip
- Supplementary Material/temi-2019-0044-20190503175547/s1.dtd
