# Supplementary material for: Francisella tularensis: FupA mutation contributes to fluoroquinolone resistance by increasing vesicle secretion and biofilm formation
Source: Emerg Microbes Infect. 2019 Jun 4;8(1):808–22. doi: 10.1080/22221751.2019.1615848 (PMC6566608; doi:10.1080/22221751.2019.1615848)
Supplement: Supplemental Material [file TEMI_A_1615848_SM0550.zip › Supplementary Material/temi-2019-0044-20190503175547/doc/S3 Dataset_FupAB_sampled.txt]

>GCF_000379445.1$WP_018299989.1$Fangia_hongkongensis_FSC776_=_DSM_21703$hypothetical protein
--------------------MKQLLKVRFVNLVLKQPNISVQMNVSKLLKTAMCRQYFL-
LLALLFI--------------------------------------------LSQQQAFA-
------DGSAPTTSELETKINQLQQEIDVLKAKE------SQQQ-----TSNIYSQNKNT
KQGKRY------------------------------------------------------
---------------KRHLTNMAQIQNYLLSDLSPKTIPLGMLPSSQLALGML---KQRN
HYPDRA--LVVGGVLESDMQAWSGSKVV------YEDPDTNKTAYYQSG-----RGIYLT
QASLFAAANLGHYVTTEVNLLGDQ-----NNAP--IINEAVALFGNLQESPFYAMVGKS-
AFPFGTFAGGG--VWTPSLGQMLFSPYYVT-NLELGYSHYGVNSTLTAFQ----------
--------TDDQSSNFAYAIFYKKATK-NYNYGVNVGYLYNVNGSGNT-TFDAITNP--S
IGN----KTRIGALDAEYALGYK-------AVSLSMGVAEATDKSTLT------------
----------NNGYAGAWYAQLALSPTLWGRETDFSLAYNGAYNSNNLPVI-LSGSAVNE
YTTTPELNAN-----NAVELSGTGANKLVIGSIQRPFFTTDVLLGLEYAYMHFYN-----
-----HGHTNTYTLDLSVYF
>GCF_000379445.1$WP_018300685.1$Fangia_hongkongensis_FSC776_=_DSM_21703$hypothetical protein
--------------------MKIKS---------------------------------I-
TTSILALS------------------------------------------IASTYTSYAA
DTNNDNVTDANENTSVQAQIAELKAQIATLEKNQ------QSLSS----GQTTVKEKN--
------------------------------------------------------------
-------------PDQKGVTQQGSL-SLLELDNAKGSVPFGLMPSSQYPLALL---QARN
DYGDNA--LIFGGYIESDTQGWWGDDMPA-----YEGTDTLNKVSYKSG-----YGTYIT
TGRMYAVSNLGKYVQANLTLEGSQ-----STDV--FVKEAFVTFGNLATTPFYATVGKT-
RMSLGTFNGGA--PWVGGLTQMLFRPGYES-NVTLGYAKDNFVANLSLFN----------
-------GGSDTSTNALYSMAYGNNIG-KFEYSGIVGYVYNWQGTDMG-ALNQSSSV--T
GSNKIPENDRNSVINFDGKLGYN-------NYGLSGGYATTTFSKAYT------------
----------NNARASAWYLQGTYSTPIFNRETAFSISYNRAYNTQNLAVQ-LGGDAKD-
------------------GYNIMGVRELYTASMQRPFFTDNVLVGLEYGRMITYS-----
-----NLVSNEVTLDLSVYI
>GCF_000379445.1$WP_018298443.1$Fangia_hongkongensis_FSC776_=_DSM_21703$hypothetical protein
--------------------MNTKK----------------GGNVRK-----------I-
TLAISLCL-------------------------------------------GTSISAFA-
------TTQATDINTLESQIKALQQKVIDIQQKQ-----TKELKT---------------
------------------------------------------------------------
-------------QSNTNTNHQLDLGQYLF-WDASKTKPFGENSSSKIPISLL---KVRN
LFPDQS--IAFGGVLETDATAWWGDSL-----------NTTKNSNYQSG-----KGIYIN
EASLYVISNLSHLVQADMTFTGAS-----YENP--SIRDAFVTFGNLDSSPVYLTVGKN-
RLSFGSFANGG--PWIGGITQVLFRPGHNTVSANLGFYKDGINLNAAYFQ----------
--------SNTQSSDFMLSGFYDGESG-KFSYGANAGYMYNWIGTGMG-AVSNVQNNP-T
SSNHV-NDNQNGVVNLEGYTGYD-------IYLLNVGWAGTTKKETYS------------
----------NNNRLGAWYVQGTVSPEIYHKNTQFSLGYQQAYNTQNIPFS-MPGNEAN-
------------------EPEVNGIQSEITAFVTRPMFAKNNFVSLEYGYLRTYT-----
-----HQHSNEITLDIYTYF
>GCF_000379445.1$WP_018299221.1$Fangia_hongkongensis_FSC776_=_DSM_21703$hypothetical protein
--------------------MLKKM-----------------------------------
SMAVLAT--------------------------------------------AMSASLYAA
DTT---ASQSTDNASVQAQIAQLQKDIAKLQAQQ------QQMQ-----NQTEVAAPSSG
VSGANG------------------------------------------------------
-------------KEVTVPTNMGEIQNFLFSDVTKGVVPMGMLSSSQFALGLL---KQRN
NYSDKA--LVFGGYLEADAQAWNGSTITRA----TQTGETNPPYTYQSG-----RGIYIT
TANLYTAANLGRYVTTELTLSADQ-----VNDP--SVSDALVIFGNLADFPLYATVGKN-
RIPFGSFAGGG--PWTGSLTQMLFRPSRES-NVSVNYYKDGLSTNLTLFQ----------
--------TTDHSSNFAYAVFYGGEHG-KWSYGANGGYLYNVNGSGNT-SFDVATGG---
SAN----TKRIGAVNFEGSLNYD-------IYGVGAGWAQATNKSDMT------------
----------NNGYAGAWYVSAGLSPVIYGRSTNFALSYNGAYNTNNLPIT-LSGSAPNG
YTTVSSTSGTAAKTPSAVTIPGSGVNKMVIASAQRPFFTENVLVGLEYAYMHMYN-----
-----GQHSNAYTVDLSVYF
>GCF_002803295.1$WP_100550757.1$Caedibacter_taeniospiralis_51K$hypothetical protein
--------------------MFKKI-----------------------------------
TLAMLAA--------------------------------------------SATTVVYAQ
DAD----SQATDNQSVQSQIAELKKEIAALQASQ------EALA-----KSASDDVNAVG
TGSAEH-----------------------------------------------DET----
-------------HGVTVPTNMGQIQNFLFSDIHDDVIPLGMLNSSQFALGIL---KQRN
QYSDRA--LVFGGYLEADPQVWNGSPIVRK----PVAGETG-AQTYQSG-----KGLPIT
TATLYVAANLGHYVTVETSLATDT-----SDSYKVKIDDAFVMFGNLDTFPLYATIGKN-
RLPLGSFSGGG--PWTGSLTQMLFRPGRVN-NASLAYYKDGLSSNLTLFQ----------
--------TDDHTSDFVYAAFYGDEVG-KWSYGINGGYVYNVNGTGNT-SFDSTTKT---
ATS----KTRIGAVNFDGSLNYD-------IYGVGAGWAQATNKSDMT------------
----------NNGYAGAWYVQAGFSPEIYGRSTNFNISYNGAYNTNNLPIT-LTGGAQNS
YTTTS--GATAAGNVSSVVYPGSGVNKMVVASAQRPFFTQNVLIGLEYVYMHMYN-----
-----SQHTNAYTLDISVYF
>GCA_900107695.1$SEA89941.1$Thiothrix_caldifontis_DSM_21228$porin
--------------------MKKTL---------------------------------L-
SLMIAAS-----------------------------------------------------
------------------------------------------------------------
------------------------------------------------------------
-------------VAAPAYAE---------------------------------------
--------TTLSGVVEVEAGFV--------------------SNDDGDT-----SDLTVP
TVELGIDNKLNDKIDGHLLFLYEQGEN--DDNI--AVDEATVTFH--PREGTDITAGRM-
YVPFGKFDSN---MVSDPLTLELAET-QEE-AVQLGMSAGAMSGSAYVFKDDE-------
-------NGSDKIDSYGANLDYS-----NDNLSAGVSYLSDVNDKA--------------
----------AAGVGVHASGKVG-------AFNVIAEHIAVEEITLADD-----------
----------TTTKPSASNLEVGFDL---GNDRTVALAYQQTKDAEAL------------
-----------------------ELPETATGIAYRMPVYEKASFAAEYMNNEGYD-----
-----GAKEDVVTLQVAYEF
>GCA_000260135.1$EIJ33636.1$Thiothrix_nivea_DSM_5205$hypothetical_protein_Thini_1012
--------------------MKKTL---------------------------------L-
SFLIGAS-----------------------------------------------------
------------------------------------------------------------
------------------------------------------------------------
-------------LAAPAYAE---------------------------------------
--------TTLSGLVEVEAGFV--------------------NADEADS-----SDLTVS
TVELGVDNPLNDKLEGHLLFLYEQGEN--DDNI--SVDEATLTFK--PRAGLDITAGRM-
YVPFGKFDSN---MVSDPLTLELAET-QEE-AVQVGMGNGNVSGSAYVFKDDE-------
-------DGGGKIDDYGVNLDFA-----TETVGAGISYISDVNDKA--------------
----------ASGVGVYASGQIG-------RVGVIAEHIKVDEITLEDA-----------
----------STAKPSATNLEASIDI---GNDRTIALAYQKTDAAETL------------
-----------------------ELPETATGIAYRMPVFEKASFAAEYMKNDHYD-----
-----GTDEDVVTLQVAYEF
>GCA_002083875.1$OQX14326.1$Thiothrix_lacustris$hypothetical_protein_BWK73_09770
-------------------MMQKTL---------------------------------L-
ASLIAAA-----------------------------------------------------
------------------------------------------------------------
------------------------------------------------------------
-------------LATPLQTVQ--------------------------AVEVSD-Q----
--------LEVFGTIEVEYGNN--------------------KIKAADGTTTTEKGSSLA
TGAFGSIIKPNDKFDITTSFLYEEDLNAVATPL--ELDEAFVTWHAMPAEKLDITAGKK-
YLSFGKYDTS---MVSDPLTLELGETNRKE-VLQASTKNGNLSATGYLFNGEAEKT----
------DGTGKHKSGFGLGVGYE-----TENLSGGIDYVSNITESG---GFGDVSNA---
-------SKKVPGVSIYGSTKLG-------NVTLMGEHLMATKAFQAGDL----ASADED
GDGAPDSVLDAAAKPAATHLEAVFDLQ---NDRTIAIGWDKTKQAAQL------------
-----------------------GLDKTAYGVAYRQPLYKDLTGAIELRQSKGYD-----
-----DAKTRALTAQVAYEF
>GCA_000828835.1$BAP57846.1$Thioploca_ingrica$hypothetical_protein_THII_3549
--------------------MAFRLRS-------------------------------L-
VVAVSLISWI--------------------------------------------------
------------------------------------------------------------
------------------------------------------------------------
-------------NNSPLKAEA--------------------------ENEWIK-G----
--------VSLDGLVKIQGVHHQ-------------------DYQKHEA-----SDIIAH
TVALGLTAHVHEWSTARLSLLYEERLQGVLTPL--ETDEAFITLGNSAVAPVYLAMGQM-
YVPFGRFESN---LVSYPLTYEMAIT-REQ-AIQLGFNLAGISGSIYGFNGDTND-----
-------DNNDTIDHYGGNLGLAQETD-SHSYDMGIGYINDIGASF---AIAGVLPE--D
PTE----YDYVDGLSAHLILTRG-------DISLIGEYITALNEFKVNHF----AFAG--
----------HGAKPQAWNLEAAYRFNISGKKLTLAAGYQATEEALAL------------
-----------------------NLPQSRILAALSWAIDDNTTLGLEYAVDEDYDLAEGG
T----GESAKTATLQLAVEF
>GCA_000828835.1$BAP57847.1$Thioploca_ingrica$hypothetical_protein_THII_3550
--------------------M-FQLRP-------------------------------L-
VTAIAMIGLV--------------------------------------------------
------------------------------------------------------------
------------------------------------------------------------
-------------SNEVAFA----------------------------ANDWLS-G----
--------VAVDGVLKIAAGYSR-------------------DYADKDA-----SDITVH
QAILGITAKPNEWATGRLTYKYEEN----KFPL--AVDDAYVVLGNLDKSPAYLKIGQF-
VVPFGNFTSH---MNSDPLTLTMAET-PEK-AALLGFEMNGAYASVYSFNGSTNE-----
-------DMNDTIDHYGAKAGFTKKMA-TMSFDVGASYLSDIGDTT---TISKKVPNG-P
NTN----YDYVSGVGAHLIVNMG-------PAFLIGEYITALDNFKAEHF----AYKG--
----------EGAEPKAWNVEAGLTFNTMGQNLTLALGYQGTDEAVGLKDP---------
-------------------RSGMQLPASRILGTVAMDIYKNTTVSLEYAVDSDYDVEEGG
T----GEDAESASLVLALKF
>GCA_002083875.1$OQX03280.1$Thiothrix_lacustris$hypothetical_protein_BWK73_39980_partial
------------------------------------------------------------
------------------------------------------------------------
------------------------------------------------------------
------------------------------------------------------------
------------------------------------------------------------
------------------------------------------------------------
-----------DKVDLHTLLLYED------KQI--SVDEADMTWHALPDKQLDVTAGKQ-
YVPFGAFKKG---MISNPLTKKLGETQSDK-VLLVSNQRGDVRTQGYTFA----------
-------GTGSQDTGYGMSVEYK-----TDAARVGVDYVSNLVESKHV-VAKFASNAV--
-------ANAIPAVAVHGLAKLG-------RVTVIAEHITATQNVQPGDL----------
-----NNKIKVAAKPATTQLEVDLDLH---NDRTLALAWSGSSDAAQL------------
-----------------------KLVEEKLGVTYSQPLYKDLQGAMELMQSKDYD-----
-----GTTDKTLTAQLAYAF
>GCA_001640045.1$OAD19294.1$Candidatus_Thiomargarita_nelsonii$hypothetical_protein_THIOM_005082
------------------------------------------------------------
------------------------------------------------------------
------------------------------------------------------------
------------------------------------------------------------
------------------------------------------------------------
------------------------------------------------------------
------------------------------------------------------------
------------------------------------------------------------
-----------------------------------MSYINDIGDSD---GLSDNATS---
-PD----YDYVDGLGAHFFFNIG-------PVSLIGEYVTALDGFNVDHF----AFNG--
----------KGAEPKAWNAEVGYSFEIATKETTLALGYQGTEEMVAM------------
-----------------------ELPETRVLAGLSVGIYENTTFSFEYARDEDYDESDGG
T----GKDAD----DFAVGG
>GCA_002085445.1$OQY57386.1$Beggiatoa_sp__4572_84$hypothetical_protein_B6247_00060
--------------------MKLKLKP-------------------------------M-
AAAISVIGLV--------------------------------------------------
------------------------------------------------------------
------------------------------------------------------------
-------------STDVLVAE---------------------------ENEWLR-G----
--------VTISGGVQVEAQHKQ-------------------DYDETKT-----SDFVVD
EFSLGLDAQVHKLAKAHVVFLYEEG----STPL--EIDEAILTLGNEEASPIYLNVGQL-
YVPFGNFESQ---MVSDPLTLELAET-REK-AAQLGFKAGVFYSSVYAFNGDTQD-----
-------DGENKIDHYGGNLGFAQETE-SISYDLGVGYINDIGDTD---GLSETLEG---
VSD----YDYVDGLSAHLVLNMG-------PVSLMGEYITALDEFQANHL----AFKG--
----------QAAQPKAWNAEAGFTFNIAGIETTLAVGYQATEEALAL------------
-----------------------ELPESRILGVVSAGIYDNTTVSLEYAVDSDYDENDGG
T----GKDAKSAILQFAVEF
>GCA_001720395.1$ODN42939.1$Piscirickettsia_litoralis_Y2$hypothetical_protein_BGC07_08405
--------------------MKVKM---------------------------------I-
VAAVAVAG-------------------------------------------LTATAANAA
DNG-----------KLQLQINQLKAQQTQLQQQV------ANLQ-----GQGQ-------
------------------------------------------------------------
--TAGAVHVGP--VGGELIASNNYN---------------GR------GLDLL---KSIA
KAGSNAPLLTIGGTLEADGQYNRNGTVGSGSTSGNPVEN---AYKGNSA-----SAFYLD
TARIDVLANVNDWVHGEMSYDLNS-----TASD--KLHTGSLLIGNLNQLPVYGQIGKF-
YPDAGLFGLATDDIYSDNLAKHYFRPGAQN-GASVGFYKAGLHTSLTAFKTSTTQ--ANI
N------NPNQATSDWSAQADYTFNAG-QVNATVGAGYVSNIVNTND--DLTITGAD---
-KN----TGRIPMANISAKVGVG-------PFDILATYAQSLKAVNNRT------GIA--
----------GDTKLKAFDVEGAYHFQMV-KPMTVMLGYSRTYGFDTANVT----DTSN-
-------------------TTNTGPKHDQWLLGVNSEVFKNTTVGLEYARVSQYTNVIAN
SSNTSTSHYNVLTADMTVKF
>GCA_001720395.1$ODN41790.1$Piscirickettsia_litoralis_Y2$hypothetical_protein_BGC07_00840
--------------------MKYKL---------------------------------L-
VSAVTILV-------------------------------------------ISSVSGFAA
Q-------------PLQLQIDQIKAQQQQLQQQL------AQLQ-----GNSS-------
------------------------------------------------------------
--SGGLVYVGE--VGGKLISAKSSR--------------FGR------DLGLL---KSLQ
KAGNQAPLLTLGGVLEANASYGRSVLPNSD----DKILSTNGFAANQNS-----SSVWLD
TARLDVLARINDWVNTDLQLDLHK-------ST--VLRTGVLTIGNLNESPMYFTLGKM-
YPYFGDFSGHN-TSTNYPLTTNYFRIKAIS-GASLGFYQSGLNSSLTVFKNQAQLTQAGT
TPIVYSASNNNHINDWIFNTNYSFNVN-NIKAKVGVGYIADLTNVSDS-SIARGQIF---
EKN----GEQLPAWNMSGQLAIG-------PISFKANYAQTTKEIART------------
----------GGGELKGYNLQAGYKFNWV-KPIDILLGYSALKNTDYLIQPNLTSGTVN-
------------------SLTSEPGLKNQWLLGIRAKLLRNTWGALEFARVGQYSSLTS-
---DDTSHYNIVTADFYVKF
>GCA_001720395.1$ODN43712.1$Piscirickettsia_litoralis_Y2$hypothetical_protein_BGC07_13410
--------------------MKLKL---------------------------------I-
TCSVALS--------------------------------------------LAASTAFAA
TAD-----------SLKLELDKLKASQAALEKQV------EALKT----GKGK-------
------------------------------------------------------------
--EGGAVHFGR--VGGGKITSQSSR--------------FGR------DLGML---KLLK
KAGEDAPRFTLGGILEADISYGKDTTAADSGVAGDGIYNTNGYAEGQTA-----SSIYLD
TVRLDILAKLNDWVLVDWQLDIAK-------SS--PLRTGFVTFGNLSKSPVYFSLGKI-
VPYFGDFGGH---TYNNPLSTDYFRISKGKLAGTLGYYQDNLNISASVFETDRGT-----
-------AADNHVNDWTLQANYAFKVG-QVKAKVGAGYVRDITGH----ALRGMTAK---
-DT----KDPLPAANISAKMAVG-------PVSFKVNYAQTLKDVART-------VTT--
----------ESKKVSAYNLQAGYSTKII-KPVDFSISYSGTKNANGT------------
-------------------TSSKSQFKNLILVGAGVSVLPSTYISLEYGNMAQYADPTSA
S--SDTNRYSVLTLDFWLTF
>GCA_001720395.1$ODN43493.1$Piscirickettsia_litoralis_Y2$hypothetical_protein_BGC07_11905
--------------------MKKLC-----------------------------------
STAVLLAA------------------------------------------AAVPVVSFAA
S-------------SSEQQIKQLQLDMKQLQQQV------AQLQ-----GAGT-------
------------------------------------------------------------
-SSGGLVHVGPLYKDGPMVSQIGAI---------------GQ------EQNILVTRQKMS
KMGQQLPLLSIGGLLESDIGYGRNTNLDGN------------YFDDQRT-----SDAELT
AARIHIMANINDWTTGFIYYDFLAS----------NLRTGKVTFGNLNETPFYASIGKS-
YTYFGNWTGPN--IISTDVASALFES-RSD-NAMLGYTKGGFNAQLGMTSPTTTVY-TDT
S------STHTNHASLVTQARYTFDLGNKNSAYFGAGYMSDINGTEVS-ALSQAQPA---
-DG----HSRLPVADVHAGATFG-------PVSINAEYATTLVKVQNYDDNLATGTTT--
----------NSDKVSAFEIDASYNFKIKSYASYVAFGYSQSQNAANLKTY-YTANTGSH
QA-------------GDPLNSGSTIAKRIYSLDTGISLDNRTDLGVEVARMESYDNTGV-
-----SPRSYLVGFDMTVHF
>GCA_001932755.1$APS52086.1$Piscirickettsia_salmonis_PM23019A$hypothetical_protein_AVI50_15490
--------------------MKLKL---------------------------------I-
TCSVALS--------------------------------------------VAASTTFAA
TAD-----------SLKLELDKLKASQVALEKQV------EALKT----GKGK-------
------------------------------------------------------------
--EGGSVHMGP--IGGGMIAGQSSR--------------FGR------DLQML---GLLQ
KAGKDAPRLTIGGNLEADVVYGRNV------ADGSSIYNSQGYVKGQNA-----SAIFLD
TARLDLLAKLNDWAFVDWQLDFAS-------GA--DTRSGYLTIGNLDKSPVYLSAGKY-
FPYFGDFGGH---VYNNPLSTDYFRISSAVGAIALGYSQDNLNVSAALFKSKR-------
-------ANVTQVKDWTLQANYSFKVG-QVKAKVGAGYVADITGH----ALSDITAQ---
-NT----LDALPAANVSAKMAVG-------PVSFKVNYAQTTKDVNRT--------DM--
----------QDKKVSAYNIQAGYSTTII-KPIDFSVSYSATKNLNGV------------
-------------------VTSNKQFKNQVLVGAGVAVMPGAYVSLEYGNIAQYANPTLE
S--SDTNRYSVLTLDFWLTF
>GCA_001932755.1$APS51909.1$Piscirickettsia_salmonis_PM23019A$hypothetical_protein_AVI50_14455
--------------------MKKFS-----------------------------------
STAMLLTA------------------------------------------TLVPVISFAA
S-------------SPEQQLHQLKLEMKQLQQQI------SQLQ-----GASTTN-----
------------------------------------------------------------
AASNHLVHVGPLYQDGPMISQLGAI---------------GQ------EQNILITRQKMA
KMGSQLPLLSIGGLLETDIGYGRNTNLDAD------------YFHKSQS--LSHSDAEVT
AARLHIMANINDWTTGFFYYDMLAN----------NLRTGKITFGNLNETPFYASIGKS-
YSYFGNWSGPN--IITTDVDASLFES-RSN-NAMLGYTQGGFNAQVGLTSPASTVN-T--
-------PNHNNHAGFLTQAHYTLDLGNNNSAYLGAGYMSDLHGTEVS-ALSQAQAA---
-DG----HTRIPAADLHAGFNVG-------PFSLNAEYSTTLVKLNRF-TYTTTASTL--
----------TSGKVSALEIDASYTFTMKNYASYVAFGYSQSRNANNLVSY-------SG
DN-------------GVIQNLTSTIPKRMYSLDAGVSLDN--------------------
-----SPYAQVINILIA---
>GCA_000815225.1$AJC49487.1$Allofrancisella_guangzhouensis_08HL01032$hypothetical_protein_SD28_07630
------------------------------------------------------------
MLSIFASIAN-----------------------------------------SKDTIANSE
NT------QHQEISKLVHQIQLLELEIGNFEAKQ------QGL---TS-LDLQREIINST
FGDD---------------------L-FEENSKEFQESVLQERIN---KS---NQK----
---VSDVNV----EGEVKITTQGQV-SYVGAFSSNNSIPIGQLPSNLFASSIL---KQRG
LYNDYA--IFFGGFIETDLQGWRGSNITQ---------RDN-SVFNGSG-----EGFYLT
SATLYFLANIGHYVTANLDFSASQ-----NNNY--DIQDAFVTIGNLDTSPFFLSIGKY-
RVSLGSFGGGG--PWTSGLTANMFRPLRVA-NVAINYKGDTSNANFTVSN----------
--------AGD-HPTFSLAYFDAVTLFDRIQLGFNTGYMHDIRGANNR-----------F
SFV----NKRVGEFNIDFALNLTN--IFPGSFNLGAGWATTTNRSIQF-------NSL--
----------SDVYAGAFTAQVAYTFTIFGSGQNINFSYGHSYNADNIPMP-LSSSASR-
------------------FMAASGIKNQILISTQRSFFDDNVLFGPEYSYQKLYN-----
-----GQYMNTVTLDISVYI
>GCA_000815225.1$AJC49523.1$Allofrancisella_guangzhouensis_08HL01032$membrane_protein
--------------------MFKVA-----------------------------------
FLSLVFGTNL-YAE-QNTEVVSQGGPLGSTSIGQQNLS----------LSGSSPGNNSSS
SPGSQHIDEKELLMQLQLQIQQLQGQVNQLKSQQ------GNFKNTSG-GSSQFTTYSSK
VGGNNF------GSMENYLDLGTQRT-SEIDPNDITSSITQENSI---AASN-SQS-GGI
FASSRGVDV----GGTPAITTQGQV-SYLGSYSGNNTIPIAQISDNLFSSNIL---GQRD
KFDDYS--VFFGGYIEADAQTWFGSQIQR---------ISG-GDFPATG-----QNIYLT
AAKLYFLSNLGHYVTAQFDFDTSE-----SGDF--NLGNALVMFGNLDTSPFFLTVGRN-
YLSVGTYGGGG--PWTRGIIKAFLYPERVT-NVSLNYKTDTINTNIAVFG----------
--------SNDKQANFSTGFFYADSLTEKLSAGFNAGYIYNLAGTGNS-TITSFLKS--R
GRE----NETIGVINFDGNLSYA---AFGGNIQVQAGWSATTNAEDFN-------ESG--
----------KNVNAGAWYGGINYALVLAGKGTNFNVTYGQSYNAAKIPMG-LSNASTA-
-----------------VGKSTFGIRNQLIFSAQRSYFDNNVLFGPEYSYQALYN-----
-----GEHMNTITLDLSVYV
>GCA_000815225.1$AJC49488.1$Allofrancisella_guangzhouensis_08HL01032$membrane_protein
--------------------MCKRLRK----------------------------SCFI-
IGSVLSGLSFGYSEGNSPEVVSQGGPLGATSIGEQDID-------------DKSSRSNST
STSITNMDERKLLLQLQQQVQQLQGQLQQLKTQQ------TNFKNTSN-GESQFTTYSSR
VDDARG-----VVRANPNASLKGSLI--DNDTSDILENISPDHTI---VNLG-DQSLGGV
FNKSGGIDV----GGAPPITTQGQI-AFLGSYSGNNSIPIGMISSNLFASTLM---GQRS
KFDDYS--VFFGGFLETDAQVFFGSQITK---------NNG-DIFQSNG-----QNIYLT
AANLYFLSNLGHYVTAQFDFDTNE-----SGGF--DLGNAFVIFGNLDTSPFFVTAGRN-
KLSVGSYGGGG--TLTNGIIKSFLSPGQVT-NVSLNYKSDTINANVAVFG----------
--------SDDRRANFSTGLFYADSLSENLAAGFNVGYVFNMAGAGNS-ALSTFLESPTS
NNK----NATIGAFNLDANLGYV---MLGGFWQIQAGWATTTNAENFN-------GSG--
----------NNVLAGAWYTALNYSLELLGRNTNFGASYGQSYNAADIPMA-IASSPIS-
-----------------FGRAKSGIQNQFIVSAQRAYFDDNVLFGPEYAYQKLYG-----
-----GQHMNTITIDLSVYV
>GCA_002211785.1$ASG68605.1$Francisella_halioticida_DSM_23729$hypothetical_protein_CDV26_09555
--------------------MIRKLRK----------------------------SCIL-
IGSILVGYSSGYSE-SSPDVVSQGGPLGATSIGDQNLN-NTSTTNTTKKTSSKASQSSSS
KQGTQNFNEKELLLKLQEQVQQLQGQLQQIKAQK------NEVKNMSG-DDSEFSTYGRK
VYDNKPNSPETI----TSGDLSQTLV-GGQSASDIMENVNASNSI---IDLG-NKSLGGV
FNQNGGIDV----GGAPAITTQGQV-TFLGSYSGNNSIPIGQISSNLFASTLL---GQRE
KFDDYS--VFFGGFIEADAQAWFGSS------------NAS-TNIAGNG-----QNIYLT
NAKLFFLSNLGHYVTAQFDFDTDE-----SGTF--SLGNAFVIFGNLDTSPFFVTAGRS-
KLSVGTYGGGG--PWTSGIT-DFLAPGTVT-NVSVNYKSEVWNANVSVFG----------
--------ADDQTADVSAGLFYVDSWTENLIGAFNVGYVYNMAGADNS-SLGDYLTN--T
KLS---SATPIGAFNIDANLTYG---IFNGFLNLGAGWSTTTNSSNFN-------GDG--
----------NDVLAGAWYGAANYSLVLGGRNTSFGVSYGQSYNAANIPMS-LSASPIN-
-----------------GNSTTSGIKEQFIVSGNRAYFDNNVLFGPEYSYQKLYN-----
-----GQYMNTFTLDMSVYV
>GCA_002211785.1$ASG68196.1$Francisella_halioticida_DSM_23729$hypothetical_protein_CDV26_07155-CDV26_07140
------------------------------------------------------------
------------------------------------------------------------
-------------MQLQQRIESLQNEINQLESSV------K-----EN-NDSSFSTYSSV
ITDNSG----------SSKNPLDKSL-IKQDRVEIMQNVNADNQI---IDLK-NEPLGEI
FNTKGGINV----RGTPAITNRGQV-AFLGAYSGNNEIPIGQISSTLFATTVL---GQRD
KFGDYE--IFLGGFIGIDAQTWFGNNLSRV-----DFNGRPTTSFRGTG-----ENIYLT
KATLFFLANAGEYLTASYDLSANE-----ASDF--FINNVFAIFGNLTVSPFFVTAGRS-
PLTVASFGGGG--NYTRSVA-NYLGVGRAT-NVSLNYKSDTTNISVAAFG----------
--------ADDQTANFSAGFFYGNSLTKDLSIGFNTGYVYNLNGAENL-SIPIV------
-AP----GKTIGVYNIDTNVAYN---IGTGALQVNIGWVTTTGAADFN-------GTG--
----------NDVLLERGIIGGNYSLNLAERDTNFTVGYGQTYNAAAVPMS-IPASPFQ-
-----------------DGLSASGIKNQLVFSAQRAYFDNNVLFGSEWAYQKFYD-----
-----GNNMNTITLDISIYL
>GCA_002211785.1$ASG68848.1$Francisella_halioticida_DSM_23729$hypothetical_protein_CDV26_11065
--------------------MLVHI--N--------------------ILH--IIYTLF-
IFILTIEISF----------------------------------------------SKNK
DQT---SSTLEQTLELKLRIQSLKSEIQNLQQNQ-----------------TEFSTYNSK
IKEID----------------SYSTI-NNKDSYEIAISIDNNSSI---IDLK-SKPLGKI
FDLNGAINV----GGAPAITTRGQI-TFLGSYSGNNSIPIGMISGSLFASTVI---GQRN
KFDSYS--IFLGGKIEVDAQAWFGSGGIS---------NKN-NILANHG-----QNIFLT
SATLYFLSNIGHYVTAQFDISTSE-----LNNF--GLENAFVILGNLDTSPFFLTAGRS-
KLSVGAFSGGG--PWTGGIT-GFLAPGRTT-NISLNYKNDILNANIAVFG----------
--------SNDNQANFSTGMFYAESLTENLAIGLNTGYVYNIAGAGNA-SISQFLAS--K
DSP----NDSIGSFNINGNLTYT---IYDGFLNIGAGWASTTNRNDFN-------DIN--
----------ENVLAGGWYTAANYSLVLEDRNTNFGISYGQTYNATNIPMP-LTASPLS-
-----------------LGKSPIGIQRQLLLSSQRAYFDNNILMGIEYSYQQLYN-----
-----DKHMNTVTLDLSVYI
>GCA_002214225.1$ASI19628.1$Francisella_noatunensis_subsp__noatunensis_FSC772$hypothetical_protein_FSC772_00570
--------------------MKLFS-K-------------------------SILILFF-
LITI------------------------------------------------KVYASEPS
EKSGLSKQEMQIISDLQQQISILKQEIGKVQSQN------V----EAN-NKSQFSTYRQK
IADDSF---------------NQLEL-GGITPQDIASNIASDGQS---LGDS-TGS-QGV
FVSNGRIDV----GGTPAITTQGQI-TYLGSYSGNNSIPIGMISSNLFASTIL---GQRD
TFDDYS--VFFGGYIEADAQTWFGSQISR---------AGGAPNFPANG-----QNIYLT
NSKLYFLSNLGHYVTAQFDFDTDE-----TGGF--GLGNAFVIFGNLDTSPFFVTAGRN-
KLSVGSYGGGG--PWTSGIIDEFLSPDKVT-NVSLNYKNDIINTNITVFG----------
--------SDDKRANFSAGFFYTDSWTEDLSVGFNAGYVFNIAGAGNG-SISQFLDN--I
GES----EKNIGVLNFDGTMAYS---MLGGIWQLQGGWSATTNKQDFH-------QNG--
----------SSVNTGAWYLGVAYALTLGGRDTNFNITYGQSYNAENIPMP-TSNASPT-
-----------------FGLTSSGIKNQMIASAQRAYFDNNVLFGPEYSYQRLYN-----
-----GEHMNTLTLDLSVYI
>GCA_002214225.1$ASI19904.1$Francisella_noatunensis_subsp__noatunensis_FSC772$hypothetical_protein_FSC772_02120
MLKKIFLCRWLNFFRGRLIVVISRLKK----------------------------TCLL-
VGSLLACYGYAYSE-DSPQVVSQGGPLGATSIGDQSVG-QASQSN----ASQSSTTVDSS
QQSSGNINERELLLSLQRQVQQLQGQLQQLKSQD-----GGGLKNTSN-GKSSFTTYSSK
VDGNSN--AGSLGGNGDGRDLSRALV-SDSNPSDIMQNVSASDSI---VNLG-DQPVGGI
FSSSGGIDV----GGGPAITTQGQV-TYLGSYSGNNSIPIGQISSNLFASTLL---GQRE
KFDDYS--VFFGGFIEADAQAWFGSGISKW-----D--PSN-NRLSSNG-----QNIYLT
NAKLYFLSNLGHYVTAQFDFDTDE-----SGNF--GLGNAFVIFGNLDTSPFFVTAGRN-
KLTVGSYGGGG--TWTGGIT-GFLAPGSPT-NVSLNYKDSVWNAAVAVFG----------
--------SDDKHANFSTGLFYADSWTPNLGAGFNVGYVYNIAGAQNG-NIQDSLKA--L
NRA----GDTVGALNVDGNLAYS---IWGGIVNMAAGWASTTNSEEFN-------GVGT-
----------GNVLAGAWYGALNYAAMLGGRNTNFGVTYGQTYNAAAIPMG-TSNASPS-
-----------------FGNTATGIKQQLVFSAQRAYFDDNVLFGPEYSYQRLYS-----
-----GEHLNTITLDMSVYV
>GCA_002214225.1$ASI21099.1$Francisella_noatunensis_subsp__noatunensis_FSC772$hypothetical_protein_FSC772_08870
--------------------MSSKI------------------------------TAPI-
IICIVILLSY-----------------------------------------STAFSNTNG
QEL---SLNEEAIIELQQQIRKLQADISDMEENT------L--------DSNRLTTYDSK
ITDQKP------------NDISLIFE-NSTNAYEISTSINTNNSI---IDLR-NTLAGGI
FTHDGAINV----GNAPAITTRGQV-TFLGAYSGNNSIPIGMISGSLFSSTVI---GQRN
KFDDYA--IFLGGKIEVDAQVWSGSEGIS---------NG--YTLNANG-----QNISLT
SSTLYFLANVGHYVTAQFDISTSE-----LNNF--GLGNAFVIFGNLDTSPLFVTAGRS-
KLSVGAFGGGG--PWTGGIT-GFLAPGRTT-NISLNYKDDILNANIAVFG----------
--------SDDNHLNFSTGLFYAESWTESLAVGFNTGYVFNIAGAGNA-SFSKFLEN--Q
NSS----TDNIGSFNINGNLTYT---IDGGFLNLGTGWASTTNRKDFN-------GSN--
----------QNVLAGGWYAAANYSLQLGGRNTNFGVSYGQTYNSANIPMS-LPASPLL-
-----------------FGQSPSGIKNQLVLSTQRAYFDNNVLIGPEYSYQKLYN-----
-----DKHMNTLTIDIAVYM
>GCA_002214225.1$ASI19905.1$Francisella_noatunensis_subsp__noatunensis_FSC772$hypothetical_protein_FSC772_02125
--------------------MFKKN-----------------------------IYAVV-
LIFLFFSISC-----------------------------------------ADDQSQHLD
QQQ---QLNQQEVEQLANQIKSLQAEINKLNKQE------NSEV-AVG-LGSQQTNTNIE
FGD------------------------FDKNVK-IREQYLQEQMV---IGAPASSD----
---SDQVDV----GDQVKITTQGEV-TYVGSFSSNNTVPIGQLPSNLFASSIL---KQRA
FFDDYA--IFFGGFIQADAQIWNGSNITT---------RSG-GTFDGNG-----ENIYLT
SATLYFLANLGHFVTVNMDFAADQ-----NNNY--DLQDGFVIFGNLDTTPMFVSVGKY-
RPSVGSYGGGG--PWTNSITANMFRPNRVT-NAAINFRGDTSNSNITLLN----------
--------SEN-HATFSLAYFDAVKIENLAQIGFNLGYMHDIRGANSR-----------F
NFI----NNRVGEFNIDTAVSFQSVPFLPGSLNLGAGWATTTTQSAQY-------NGY--
----------SNAYAGAFTVQAAYTMKLFGKGQNINASYGHSYNADNIPMP-LSAGVGT-
------------------FKTASGIKDQILISTQRSLFDDNVLVGPEYSWQSLYN-----
-----GQKMNTFTIDLSVYV
>GCA_001885235.1$APD50015.1$Francisella_hispaniensis_FSC454$hypothetical_protein_FSC454_02060
--------------------MVRKFKK----------------------------TYLV-
VSSLLVCCGLAYSE-DSPQVVSQGGPLGATSIGDQNLG-QP--------DPNASGSSSTA
QTSGTNLNDRELLLKLQQQVQQLQGQLQQLKAQGNGQGSSGGLQNTSN-GSSQFTTYSSK
VDGNKN--PRTLGGNGASRDLSQALI-GDSTSSDIMENVDASNSI---INLA-SQPLGGV
FSPNGGIDV----GGAPAITTQGQV-TYLGSYSGNNSIPIGQISSNLFASTLL---GQRE
KFDDYS--VFFGGFIEADAQAWFGSGITK---------AQN-GRLSNNG-----QNIYLT
GANLYFLSNLGHYVTAQFDFDTDE-----SGSF--SLGNAFVIFGNLDTSPFFVTAGRN-
RISVGSYGGGG--TWTSGIT-RFLRPGQVT-NVSIDYKDQVWNANIAVFG----------
--------SDDKRANFSAGLFYADSWTPNLAAGFNVGYVFNIAGAGSS-SIANSLAN--L
NRS----NDNVGALNVDGNLTYA---ALGGFINLGAGWASTTNSEEFN-------GVGT-
----------GNVLAGAWYGALNYSAILGGRNTNFGVTYGQSYNAAAIPMG-TANASPS-
-----------------FGQTAAGIKQQLIFSAQRAYFDDNVLFGPEYAYQRLYT-----
-----GEHMNTITLDMSVYV
>GCA_001885235.1$APD50016.1$Francisella_hispaniensis_FSC454$hypothetical_protein_FSC454_02065
--------------------MFKKK-----------------------------LLVLI-
ILLFFLNISY-----------------------------------------A--LVNQVN
NSQ---QLDTDEVNELANKIKLLQAQIAKLDNQK-----IIDDA-VVG-LGSQQKASIGQ
FND------------------------FDKSSK-VRDQFLQEQVA---LG---SSD----
--VDREVDV----GNQVKITTQGEV-SYVGSFSSNNTVPIGQLPSNLFASSIL---RQRA
FFDDYS--IFFGGFIQVDAQIWNGTDITT---------RSA-TTFPGNG-----ENIYLT
SATLYFLANLGHYVTANLDFVANQ-----NNNY--DLQDAFVIFGNLDTTPIFVSVGKY-
RPSVGSFGGGG--PWTTGITANMFRPLRVT-NAAINYRGDTSNANFTVFD----------
--------AKN-HATFSLAYFDAVSIPNIAQVGFNLGYMHDIRGANNR-----------F
NFI----DKRVGEFNIDTAINFESIPFLPGNLNIGAGWATTTTQSTQF-------NGR--
----------SNAFAGAFTVQAAYTFKLFGSGQNINASYGHSYNADNIPMP-LSAGGSF-
------------------FLAASGIKDQILVSTQRSFFDDNVLIGPEYSWQSLYN-----
-----GQRMNTLTLDLSVYI
>GCA_001885235.1$APD51155.1$Francisella_hispaniensis_FSC454$hypothetical_protein_FSC454_08745
--------------------MLTKI--------------------------NIASICFL-
VLSITPFMGF-----------------------------------------SNSFENSNE
QSQKSDSIDKQGIVELQSQIANIQAEINHLTQIK-----------NSN-DSVLFATYSSK
VENIGL--P-SLPD-------------NNKLALDIMTNVGTDSSI---INLS-DYPIGGI
FDKDGGINV----GGAPAITTRGEV-TFLGAYSGNNTVPIGMISSNLFASTLM---GLRN
KFDSYS--IFFGGKIEADAQLWFGSTNIA---------NNA-TKLSSNG-----QNIALT
AANLYFLSNIGHYVTTEIEFNTTE-----LNNF--SLGNAFVIFGNLDTSPFFLTAGRN-
KLSVGAFGGGG--PWTGGITKNFLSPGKVT-NVSLNYKSDILNANVAVFG----------
--------SNDNQFNFSTGLFYAQKWTQDIAVGFNTGYVYNMAGAGNP-SLSKFLQS--Q
GQP----NDTIGSFNINTNITYA---IAGGFLNLGAGWATTTNKKDFT-------GSG--
----------KDVLAGGWYAAANYSLIFRGRKTNFGMSYGESYNSTNIPMT-LTASPLN-
-----------------FGRSSSGIKKQLIVSSQRAYFDNNVLFGPEYSYQQLYN-----
-----GKHMNTITVDMAVYL
>GCA_001885235.1$APD51327.1$Francisella_hispaniensis_FSC454$hypothetical_protein_FSC454_08715
--------------------ML--------------------------------------
FLSIISCNLY--SE-TLPESTSH----------KKNIH-----------SSGNEKQNDNQ
DNI---SEQEKMILELQKQIQQLNSEVNSIIVSQ-------GYKNIP--NPTDFKNYSSI
LGGSTQ---------------ASEQL-DNVSVSDIDNNINIETGQ---IILG-SNP-DKI
IYKNGGIDV----GSAPAITTGGKT-AYLGAYSGNNTVPIGQIPDNLFASTII---GQRE
YFSDYS--VFFGGFIEIDPQVYFGNSKVK---------GVNGNTLPQNG-----QNIYLT
TANLYFLSNLGHYVTAQFDFDTDE-----SNSF--SLGNAFVIFGNLDTSPFFITAGKS-
YLSVGTYGGGG--TITNGITDNFFEPGQVT-NISLNYKDNVWNANIAVSS----------
--------SNDKKANFSTGVFYADSWTDNLAAGFNIGYIYNLAGSSDSGSFEQFLEQ--N
NRQ----GDTIGSFNVDGNLTYN---LWEGFLNLAAGWATTTNREDFN-------GNG--
----------NNVLAGGWYTAANYSLTLAGKDTNFGVSYGQTYNAMLIPMA-LASSPTS-
-----------------FGMSQSGIKSQLIFSAQRSYFDNNVLFGPEYVYQKLYN-----
-----NNSTNTITFDISVYI
>GCA_001653955.1$ANH77173.1$Francisella_persica_ATCC_VR_331$hypothetical_protein_FSC845_00700
--------------------MVHKFKK----------------------------ACLL-
VSSLLACTGLASSE-DFPRVVSQGGPFGATSIGDQTLG-QP--------DPNASAVPSTA
RATGSNLNDRELLLKLQQQVHQLQLQLQQLKEQGN---SGSGLENTSNGGSSQFTTYSSR
VDGNKN--PRTLGGNGESRDLSQALI-GGETSSDIMENVDASNSI---INLG-NQALGGV
FNQKGGIDV----GGAPAITTQGQV-TYLGSYSGNNSIPIGQISSNLFASTLL---GQRE
KFDDYS--VFFGGFIETDAQAWFGSSITR---------SEA-NSYPGNG-----QNIYLT
NANLYFLSNLGHYVTAQFDFDTNE-----SGQF--SLGNAFVIFGNLDTSPFFVTAGRN-
KLSVGTYGGGG--TWTSGIT-KFLSPGNVT-NVSVDYKDQVWNANIAVFG----------
--------SDDKHANFSTGLFYADSWTPNLAVGFNIGYVFNIAGADNP-SIASSLKK--I
NRS----GDNVGALNVDGNLTYA---IWDGFLNLGAGWASTTNKEDFN-------GNG--
----------GNVLAGAWYGAANYSLVLGGRNTNFNVTYGQSYNAAAIPMA-TANASPS-
-----------------FGQTAAGIKQQLIFSAQRAYFDDNVLFGPEYAYQRLYT-----
-----GEHMNTITLDMSVYV
>GCA_002095075.2$ORM39059.1$Francisella_endosymbiont_of_Ornithodoros_moubata$hypothetical_protein_A2G94_03990
--------------------MVRKLKK----------------------------TCLL-
VSSLLACSGLASSE-NSPQVVSQGGPLGATSIGDQTLG-QP--------DPNASAVPSTA
QATGSNLNDRELLLKLQQQVQQLQGQLQHLKAQGN---IGGGLENTSN-GSSQFTTYSSR
VDGNKN--PRTLSGNGESRDLSQALI-GGETSSDIMENVNVSNSI---INLG-DQALGGV
FNQKGGIDV----GGAPAITTQGQV-TYLSSYSGNNSIPIGQISSNLFASTLL---GQRE
KFDDYS--VFFGGFIEADAQAWFGSSITR---------SGA-NSHPGNG-----QNIYLT
SANLYFLSNLGHYVTAQFDFDTNE-----SGQF--SLGNAFVIFGNLDTSPFFVTAGRN-
KLSVGTYGGGG--TWTSGIT-KFLSPGNVT-NLSVDYKDQVWNANIAVFG----------
--------SDDKHANVSTGLFYADSWTSNLAVGFNIGYVFNIAGADNF-SIASSLKN--L
NRS----GDNVGALNVDGNLTYA---IWDGFLNLGAGWASTTNKEDFN-------GNG--
----------GNVLAGAWYGAANYSLVLGGRNTNFNVTYGQSYNAAAIPMA-TANASPN-
-----------------FGQTAAGIKQQLIFSAQRAYFDDNVLFGPEYAYQRLYT-----
-----GEHMNTITLDMSVYV
>GCA_000008985.1$CAG45552.1$Francisella_tularensis_subsp__tularensis_SCHU_S4$hypothetical_protein_FTT_0919_FupB
--------------------MFRKK-----------------------------LLVLIT
ILFFFLNTSY-----------------------------------------A--VVNQVN
NSQ---QLDANEVSKLAKEIKLLQAQIANLDTQK-----ITDDI-VVG-LGSQQKVSNDQ
FND------------------------FDKSTK-VREQYLQQQVS---LS---SSD----
---DREVDV----GNQVKITTQGEI-SYVGSFSSNNTVPIGQLPSNLFASSIL---RQRA
FFDDYS--IFFGGFIQADAQIWNGTDITT---------RNG-GNFTGNG-----ENIYLT
SATLYFLANLGHYVTANLDFVANQ-----NNNY--DLQDAFVIFGNLDTTPVFVSVGKY-
RPSVGSFGGGG--PWTSGITANMFRPLRVT-NAAINYRGDTSNANFTVFD----------
--------AKN-HATFSVAYFDAVSIPNIAQVGFNLGYMHDIRGANNR-----------F
NFI----DKRVGEFNIDTAISFESIPFLPGNLNVGAGWATTTTQSTQF-------NGR--
----------SNAFAGAFTVQAAYTFKLFGSGQNINASYGHSYNADNIPMP-LSAGGSF-
------------------FLAASGIKDQILVSTQRSFFDDNVLIGPEYSWQSLYN-----
-----GQRMNTLTLDLSVYI
>GCA_000008985.1$CAG45551.1$Francisella_tularensis_subsp__tularensis_SCHU_S4$hypothetical_protein_FTT_0918_FupA
--------------------MVRKFKK----------------------------TCLI-
VSSLLACSGLAYSE-DSPQVVSQGGPLGATSIGDQNLG-QP--------DPNASGASSTT
QTTGSNLNDRELLLKLQQQVQQLQGQLQQLKAQGN----GGGLQNTYN-GSSQFTTYSSK
VDGNKN--PRTLGGNGESKDLSQALI-GGQTSSDIMGNVNASNSI---INLA-SEPLGGV
FNQKGGIDV----GGAPAITTQGQV-TYLGSYSGNNSIPIGQISSNLFASTLL---GQRE
KFDDYS--VFFGGFIEADAQAWFGSAVTK---------VQNAGQLSSNG-----QNIYLT
SANLYFLSNLGHYVTAQFDFDTNE-----SGSF--SLGNAFVIFGNLDISPFFVTAGRN-
KLSVGSYGGGG--TWTSGIT-KFLSPNQVT-NVSIDYKDQVWNANIAVFG----------
--------SDDRRANFSTGLFYADSWTPNLAAGFNVGYVFNIAGAGNS-SIANSLAN--L
NRS----SDNVGALNVDGNLTYA---IWDGFLNLGAGWASTTTKEDFN-------NNG--
----------GSVLAGAWYGALNYSAILGGRNTNFGVTYGQSYNAAAIPME-TANASPT-
-----------------FGQTASGIKQQLIFSAQRAYFDDNVLFGPEYAYQRLYT-----
-----GEHMNTITLDMSVYV
>GCA_000008985.1$CAG45552.1$Francisella_tularensis_subsp__tularensis_SCHU_S4$hypothetical_protein_FTT_0025c_FslE
--------------------MLNKI--------------------------NIVFICFL-
VLSITPFMGF-----------------------------------------SNSFKNSNE
QSQKSNSIDKQGITQLQSQIANIQAEINHLTQIK-----------NSN-NSAQFATYSSK
VENIGL--PNSLPD-------------NNKLTLDIMTNIDSDSSI---INLS-DCSIGGI
FDKDGGINV----GGAPAITTQGEV-TFLGAYSGNNTVPIGMISSNLFASTVM---GLRN
KFDSYS--IFFGGKIEADAQLWFGSSTIS---------NKA-TNLASNG-----QNISLT
AANLYFLSNVGHYVTAEIEFNTTE-----LNNF--SLGNAFVIFGNLDTSPFFLTAGRN-
KLSVGAFGGGG--PWTGGITKNFLSPGKVT-NVSLNYKSDVWNANVAVFG----------
--------SNDNQFNFSTGLFYAQKWTQDIAVGFNTGYVYNMAGAGNP-SLSRFLQS--Q
GHP----TDTIGSFNVNTNITYT---IAGGFLNLGAGWATTTNKKDFT-------GSG--
----------KDVLAGAWYAAANYSLVFRGRKTNFGISYGKSYNSTNIPMT-LTASPLN-
-----------------FGRSSSGIQKQIIVSSQRAYFDNNVLFGPEYSYQQLYN-----
-----GKHMNTITIDMAVYL
>GCA_000008985.1$CAG45235.1$Francisella_tularensis_subsp__tularensis_SCHU_S4$hypothetical_protein_FTT_0602c_FmvB
M---YFL----------YIVMKYIYKK-------------------------LLIYSFF-
MCSICHSYAE--------------------------------------------------
------LNNQISILELQKQIKELQTEINHFEETK------------IN-ENFEFTTYSSE
VVDSKSK--------LRNKETKVLYT-VQNNNVDIIQNISPESTI---IDLR-GKPLGKI
FNQNGSIDV----GNAPAITTDGQA-AYLGSYSGNNSIPIGMIPGKLFASTII---LQKE
KFDQYS--IFLGGLIRVDAQTWFGDSIPRV-----DFNNNPTTSFDSKG-----QNIYPS
TARLFFLANMGNYITAAYNVSTSE-----LNNF--NIGDAFVIIGNMDVSPYFITVGKS-
TLTIANLGGGG--PSTSGIA-NFLNTGRAT-NISLNYKTSTLNVSVAFFS----------
--------TNDQKANFSAGLFYADKWTDNLSVGFNTGYVYDLAGAENS-SIPRI------
-AL----NKTIGAFSIDANIAYT---INSGIFQINSGWGSTTNSFDFN-------LTG--
----------ENVLAGAWYIAGNYSANIFGRNSNFNATYGESYNAAAIQCL-SPEVDYK-
-----------------MDYQNRALKDKLFFQPK-----DHISMTVYYLVLNMHIK----
---NF------------IMM
>GCA_000008985.1$CAG44900.1$Francisella_tularensis_subsp__tularensis_SCHU_S4$hypothetical_protein_FTT_0267_FmvA
--------------------MLFCL-----------------------------------
VLDALL------------------------------------------------------
----------------------LSKQMKN-------------------------------
------------------------------------------------------------
-----------------------------------------RISKNLYASTII---GQRD
KFPNYS--MFFGGYFEGDAQTWFGSQINR---------AGGTSDFPATG-----QNIYMT
TVDLYFLANVGEYMTAVFDFLTDD-----NSDF--GLRNGFVILGNLDTSPFFVTVGKNR
RISVGTYGGGG--PWSNGLSEDFLAPGSVT-NISLNYKTSSINANVTTFG----------
--------TQNNHLDFSAAIFYANKLTTDLSYGLNFGYIFNLAGADNT-SISKFLDS--I
DKG----NDSVGTIDIDGTLAYS---ILGGVLQFQSGWSTTTNKEDFN-------KNG--
----------TSVNTGAWYFGLAYGFRLYGRNTNFNFSYSQSYNAANIPMS-LSIASPN-
-----------------FGLADSGIKKQIIVSSQRSYFDNNVLIGPEYSYQSLYN-----
-----GEDMNTLTLDLSVYI
>GCA_000014645.1$ABK89053.1$Francisella_novicida_U112$hypothetical_protein_FTN_0142_FmvA
--------------------MNFFIK----------------------------------
ILTFLLTIAF-----------------------------------------LFSIGRAAI
KQTDEEQILKKDISVLRLQIFSLKKQINQVEEYQ------DS--TNTS-LRSDFATYSSK
VNNTLT-----------SVSPTKVDARLGSRSSNIATRVSSNETFDQNLFRR-GNS-QGV
FFSNGSIDV----GNAPAITTQGQI-TYLGSYSGNNTIPLGQISKNLYASTII---GQRD
KFPNYS--MFFGGYFEGDAQTWFGSQINR---------AGGTSDFPATG-----QNIYMT
TVDLYFLANVGEYMTAVFDFLTDD-----NSDF--GLRNGFVILGNLDTSPFFVTVGKNR
RISVGTYGGGG--PWSNGLSEDFLAPGSVT-NISLNYKTSSINANVTTFG----------
--------TQNNHLDFSAAIFYANKLTTDLSYGLNFGYIFNLAGADNT-SISKFLDS--I
DKG----NDSVGTIDIDGTLAYS---ILGGVLQFQSGWSTTTNKEDFN-------KNG--
----------TSVNTGAWYFGLAYGFRLYGRNTNFNFSYSQSYNAANIPMS-LSIASPN-
-----------------FGLADSGIKKQIIVSSQRSYFDNNVLIGPEYSYQSLYN-----
-----GEDMNTLTLDLSVYI
>GCA_000014645.1$ABK89347.1$Francisella_novicida_U112$hypothetical_protein_FTN_0444_FupA
--------------------MVRKFKK----------------------------TCLI-
VSSLLACSGLAYSE-DSPQVVSQGGPLGATSIGDQNLG-QP--------DPNASGASSTT
QTTGSNLNDRELLLKLQQQVQQLQGQLQQLKAQGN----GGGLQNTSN-GSSQFTTYSSK
VDGNKN--PRTLGGNGESKDLSQALI-GGQTSSDIMENVNASNSI---INLA-SEPLGGV
FNQKGGIDV----GGAPAITTQGQV-TYLGSYSGNNSIPIGQISSNLFASTLL---GQRE
KFDDYS--VFFGGFIEADAQAWFGSAVTK---------AQNAGQLSSNG-----QNIYLT
SANLYFLSNLGHYVTAQFDFDTNE-----SGSF--SLGNAFVIFGNLDTSPFFVTAGRN-
KLSVGSYGGGG--TWTSGIT-KFLSPNQVT-NVSIDYKDQVWNANIAVFG----------
--------SDDRRANFSTGLFYADSWTPNLAAGFNVGYVFNIAGAGNS-SIANSLAN--L
NRS----SDNVGALNVDGNLTYA---IWDGFLNLGAGWASTTTKEDFN-------NNG--
----------GSVLAGAWYGALNYSAILGGRNTNFGVTYGQSYNAAAIPMA-TANASPT-
-----------------FGQTASGIKQQLIFSAQRAYFDDNVLFGPEYAYQRLYT-----
-----GEHMNTITLDMSVYV
>GCA_000014645.1$ABK89348.1$Francisella_novicida_U112$hypothetical_protein_FTN_0445_FupB
--------------------MFRKK-----------------------------LLVLIT
ILFFFLNTSY-----------------------------------------A--VVNQVN
NSQ---QLDANEVSKLAKEIKLLQAQIANLDTQK-----ITDDI-VVG-LGSQQKVSNDQ
FND------------------------FDKSTK-VREQYLQQQVS---LS---SSD----
---DREVDV----GNQVKITTQGEV-SYVGSFSSNNTVPIGQLPSNLFASSIL---RQRA
FFDDYS--IFFGGFIQADAQIWNGTDITT---------RNG-GNFTGNG-----ENIYLT
SATLYFLANLGHYVTANLDFVANQ-----NNNY--DLQDAFVIFGNLDTTPVFVSVGKY-
RPSVGSFGGGG--PWTSGITANMFRPLRVT-NAAINYRGDTSNANFTVFD----------
--------AKN-HATFSVAYFDAVSIPNIAQVGFNLGYMHDIRGANNR-----------F
NFI----DKRVGEFNIDTAISFESIPFLPGNLNVGAGWATTTTQSTQF-------NGR--
----------TNAFAGAFTVQAAYTFKLFGSGQNINASYGHSYNADNIPMP-LSAGGSF-
------------------FLAASGIKDQILVSTQRSFFDDNVLIGPEYSWQSLYN-----
-----GQRMNTLTLDLSVYI
>GCA_000014645.1$ABK90543.1$Francisella_novicida_U112$hypothetical_protein_FTN_1686_FlsE
--------------------MLNKI--------------------------NIVFICFL-
VLSITPFMGF-----------------------------------------SNSFKNSNK
QSQKSNSIDKQGITQLQLQIANIQAEINHLTQIK-----------NSN-NSAQFATYSSK
VENIGL--PNSLPD-------------NNKLTLDIMTNIDSDSSI---INLS-DCPIGGI
FDKDGGINV----GGAPAITTQGEV-TFLGAYSGNNTVPIGMISSNLFASTVM---GLRN
KFDSYS--IFFGGKIEADAQLWFGSSNIA---------NKA-TNLASNG-----QNISLT
AANLYFLSNVGHYVTAEIEFNTTE-----LNNF--SLGNAFVIFGNLDTSPFFLTAGRN-
KLSVGAFGGGG--PWTGGITKNFLSPGKVT-NVSLNYKSDVWNANVAVFG----------
--------SNDNQFNFSTGLFYAQKWTQDIAVGFNTGYVYNMAGAGNA-SLSKFLQS--Q
GHP----TDTIGSFNVNTNITYA---IAGGFLNLGAGWATTTNKKDFT-------GSG--
----------KDVLAGAWYAAANYSLVFRGRKTNFGISYGESYNSTNIPMT-LTASPLN-
-----------------FGRSSSGIQKQIIVSSQRAYFDNNVLFGPEYSYQQLYN-----
-----GKHMNTITIDMAVYL
>GCA_002858215.1$PLQ78845.1$Francisella_tularensis_subsp__holarctica$DUF3573_domain-containing_protein
--------------------MVSKFKK----------------------------TCLI-
VSSLLACSGLAYSE-DSPQVVSQGGPLGATSIGDQNLG-QP--------DPNASGASSTT
QTTGSNLNDRELLLKLQQQVQQLQGQLQQLKAQGN----GGGLQNTSN-GSSQFTTYSSK
VDGNKN--PRTLGGNGESKDLSQALI-GGQTSSDIMGNVNASNSI---INLA-SEPLGGV
FNQKGGIDV----GGAPAITTQGQV-TYLGSYSGNNSIPIGQISSNLFASTLL---GQRE
KFDDYS--VFFGGFIEADAQAWFGSAVTK---------AQSAGQLYSNG-----QNIYLT
SANLYFLSNLGHYVTAQFDFDTNE-----SGSF--SLGNAFVIFGNLDISPFFVTAGRN-
KLSVGSYGGGG--TWTSGIT-KFLSPNQVT-NVSIDYKDQVWNANIAVFG----------
--------SDDKRANFSTGLFYADSWTPNLAAGFNVGYVFNIAGAGNS-SIANSLAN--L
NRS----SDNVGALNVDGNLTYA---IWDGFLNLGAGWASTTTKEDFN-------NNG--
----------GSVLAGAWYGALNYSAILGGRNTNFGVTYGQSYNAAAIPME-TANASPT-
-----------------FGQTASGIKQQLIFSAQRAYFDDNVLFGPEYAYQRLYT-----
-----GEHMNTITLDMSVYV
>GCA_002858215.1$PLQ78844.1$Francisella_tularensis_subsp__holarctica$DUF3573_domain-containing_protein
--------------------MFRKK-----------------------------LLVLIT
ILFFFLSTIY-----------------------------------------A--VVNQVN
NSQ---QLDANEVSKLAKEIKLLQAQIANLDTQK-----ITDDI-VVG-LGSQQKVSNDQ
FND------------------------FDKSTK-VREQYLQQQVS---LS---SSD----
---DREVDV----GNQVKITTQGEV-SYVGSFSSNNTVPIGQLPSNLFASSIL---RQRA
FFDDYS--IFFGGFIQADAQIWNGTDITI---------RNG-GNFTGNG-----ENIYLT
SATLYFLANLGHYVTANLDFVANQ-----NNNY--DLQDAFVIFGNLDTTPVFVSVGKY-
RPSVGSFGGGG--PWTSGITANMFRPLRVT-NAAINYRGDTSNANFTVFD----------
--------AKN-HATFSVAYFDAVSIPNIAQVGFNLGYMHDIRGANNR-----------F
NFI----DKRVGEFNIDTAISFESIPFLPGNLNVGAGWATTTTQSTQF-------NGR--
----------SNAFAGAFTVQAAYTFKLFGSGQNINASYGHSYNADNIPMP-LSAGGSF-
------------------FLAASGIKDQILVSTQRSFFDDNVLIGPEYSWQSLYN-----
-----GQRMNTLTLDLSVYI
>GCA_002858215.1$PLQ79245.1$Francisella_tularensis_subsp__holarctica$DUF3573_domain-containing_protein
--------------------MLNKI--------------------------NIVFICFL-
VLSITPFMGF-----------------------------------------SNSFKNSNE
QSQKSNSIDKQGITQLQSQIANIQAEINHLTQIK-----------NSN-NSAQFATYSSK
VENIGL--PNSLPD-------------NNKLTLDIMTNIDSDSSI---INLS-DCSIGGI
FDKDGGINV----GGAPAITTQGEV-TFLGAYSGNNTIPIGMISSNLFASTVI---GLRN
KFDSYS--IFFGGKIEADAQLWFGSSTIS---------NKA-TNLASNG-----QNISLT
ATNLYFLSNVGHYVTAEIEFNTTE-----LNNF--SLGNAFVIFGNLDTSPFFLTAGRN-
KLSVGAFGGGG--PWTGGITKNFLSPGKVT-NVSLNYKSDVWNANVAVFG----------
--------SNDNQFNFSTGLFYAQKWTQDIAVGFNTGYVYNMAGAGNP-SLSRFLQS--Q
GHP----TDTIGSFNVNTNITYT---IAGGFLNLGAGWATTTNKKDFT-------GSG--
----------KDVLAGAWYAAANYSLVFRGRKTNFGISYGESYNSTNIPMT-LTASPLN-
-----------------FGRSSSGIQKQIIVSAQRAYFDNNVLFGPEYSYQQLYN-----
-----GKHMNTITIDMAVYL
>GCA_002858215.1$PLQ78329.1$Francisella_tularensis_subsp__holarctica$DUF3573_domain-containing_protein
------------------------------------------------------------
------------------------------------------------------MGRAAI
KQTDEEQILKKDISVLRLQIFSLKKQINQVEEYQ------DS--TNTS-LRSDFATYSSK
VNNTLT-----------SVSPTKVDA-LGSRSNNIATRVSSNETFDQNLFRR-GNS-QGV
FFSNGSIDV----GNAPAITTQGQI-TYLGSYSGNNTIQLGQISKNLYASTII---GQID
KFPNYS--MFFGGYFEGDAQTWFGSQINR---------AGGTSDFPATG-----QNIYMT
TVDLYFLANVGEYMTAVFDFLTDD-----NSDF--GLRNGFVILGNLDTSPFFVTVGKNR
RISVGTYGGGG--PWSNGLSEDFLAPGSVT-NISLNYKTSSINANVTTFG----------
--------TQNNHLDFSAAIFYANKLTTDLSYGLNFGYIFNLAGADNT-SISKFLDS--I
DNG----NDSVGIIDIDGTLAYS---ILGGVLQFQSGWSTTTNKEDFN-------KNG--
----------TSVNNGAWYFGLAYGFRLYGRNTNFNFSYSQSYNAANIPMS-LSIASPN-
-----------------FGLADSGIKKQIIVSSQRSYFDNNVLIGPEYSYQSLYN-----
-----GEDMNTLTLDLSVYI
>GCA_002858215.1$PLQ77007.1$Francisella_tularensis_subsp__holarctica$DUF3573_domain-containing_protein
--------------------MKYIYKK-------------------------LLIYSFF-
MCSICHSYAE--------------------------------------------------
------LNNQISILELQKQIKELQTEINHFEETK------------IN-ENFEFTTYSSE
VVDSKSK--------LRNKETKVLYT-VQNNNVDIIQNISPESTI---IDLR-GKPLGKI
FNQNGSIDV----GNAPAITTDGQA-AYLGSYSGNNSIPIGMIPGKLFASTII---LQKE
KFDQYS--IFLGGLIRVDAQTWFGDSISRV-----DFNNNPTTSFDSKG-----QNIYLS
TARLFFLANMGNYITAAYDVSTSE-----LNNF--NIGDAFVIIGNMDVSPYFITVGKS-
TLTIANLGGGG--PSTSGIA-NFLNTGRAT-NILLNYKTSTLNVSVAFFS----------
--------TNDQKANFSAGLFYAGKWTDNLSVGFNTGYVYDLAGAENS-SIPRI------
-AL----NKTIGAFSIDANIAYT---INSGIFQINSGWGSTTNSFDFN-------LIG--
----------ENVLAGAWYIAGNYSANIFGRNSNFNATYGESYNAAAIQCL-SPEVDYK-
-----------------MDYQNRALKDKLIFQPK-----DHISMTVYYLVLNMHIK----
---NF------------IMM
>GCA_000009245.1$CAJ79306.1$Francisella_tularensis_subsp__holarctica_LVS$hypothetical_protein_FTL_0867
--------------------MKYIYKK-------------------------LLIYSFF-
MCSICHSYAE--------------------------------------------------
------LNNQISILELQKQIKELQTEINHFEETK------------IN-ENFEFTTYSSE
VVDSKSK--------LRNKETKVLYT-VQNNNVDIIQNISPESTI---IDLR-GKPLGKI
FNQNGSIDV----GNAPAITTDGQA-AYLGSYSGNNSIPIGMIPGKLFASTII---LQKE
KFDQYS--IFLGGLIRVDAQTWFGDSISRV-----DFNNNPTTSFDSKG-----QNIYLS
TARLFFLANMGNYITAAYDVSTSE-----LNNF--NIGDAFVIIGNMDVSPYFITVGKS-
TLTIANLGGGG--PSTSGIA-NFLNTGRAT-NILLNYKTSTLNVSVAFFS----------
--------TNDQKANFSAGLFYADKWTDNLSVGFNTGYVYDLAGAENS-SIPRI------
-AL----NKTIGAFSIDANIAYT---INSGIFQINSGWGSTTNSFDFN-------LIG--
----------ENVLAGAWYIAGNYSANIFGRNSNFNATYGESYNAAAIQCL-SPEVDYK-
-----------------MDYQNRALKDKLIFQPK-----DHISMTVYYLVLNMHIK----
---NF------------IMM
>GCA_000009245.1$CAJ78588.1$Francisella_tularensis_subsp__holarctica_LVS$hypothetical_protein_FTL_0147
--------------------MNFFIK----------------------------------
ILTFLLTIAF-----------------------------------------LFSIGRAAI
KQTDEEQILKKDISVLRLQIFSLKKQINQVEEYQ------DS--TNTS-LRSDFATYSSK
VNNTLT-----------SVSPTKVDA-LGSRSNNIATRVSSNETFDQNLFRR-GNS-QGV
FFSNGSIDV----GNAPAITTQGQI-TYLGSYSGNNTIQLGQISKNLYASTII---GQID
KFPNYS--MFFGGYFEGDAQTWFGSQINR---------AGGTSDFPATG-----QNIYMT
TVDLYFLANVGEYMTAVFDFLTDD-----NSDF--GLRNGFVILGNLDTSPFFVTVGKNR
RISVGTYGGGG--PWSNGLSEDFLAPGSVT-NISLNYKTSSINANVTTFG----------
--------TQNNHLDFSAAIFYANKLTTDLSYGLNFGYIFNLAGADNT-SISKFLDS--I
DNG----NDSVGIIDIDGTLAYS---ILGGVLQFQSGWSTTTNKEDFN-------KNG--
----------TSVNNGAWYFGLAYGFRLYGRNTNFNFSYSQSYNAANIPMS-LSIASPN-
-----------------FGLADSGIKKQIIVSSQRSYFDNNVLIGPEYSYQSLYN-----
-----GEDMNTLTLDLSVYI
>GCA_000009245.1$CAJ78879.1$Francisella_tularensis_subsp__holarctica_LVS$hypothetical_protein_FTL_0439_FupA
--------------------MVRKFKK----------------------------TCLI-
VSSLLACSGLAYSE-DSPQVVSQGGPLGATSIGDQNLG-QP--------DPNASGASSTT
QTTGSNLNDRELLLKLQQQVQQLQGQLQQLKAQGN----GGGLQNTSN-GSSQFTTYSSK
VDGNKN--PRTLGGNGESKDLSQALI-GGQTSSDIMGNVNASNSI---INLA-SEPLGGV
FNQKGGIDV----GGAPAITTQGQV-TYLGSYSGNNSIPIGQISSNLFASTLL---GQRE
KFDDYS--VFFGGFIEADAQAWFGSAVTK---------AQSAGQLYSNG-----QNIYLT
SANLYFLSNLGHYVTAQFDFDTNE-----SGSF--SLGNXXXX-----------------
------------------------------------------------------------
------------------------------------------------------------
------------------------------------------------------------
------------------------------------------------------------
------------------------------------------------------------
--------------------
>GCA_000009245.1$CAJ78879.1$Francisella_tularensis_subsp__holarctica_LVS$hypothetical_protein_FTL_0439_FupB
------------------------------------------------------------
------------------------------------------------------------
------------------------------------------------------------
------------------------------------------------------------
------------------------------------------------------------
------------------------------------------------------------
-----------------------------------XXXXAFVIFGNLDTTPVFVSVGKY-
RPSVGSFGGGG--PWTSGITANMFRPLRVT-NAAINYRGDTSNANFTVFD----------
--------AKN-HATFSVAYFDAVSIPNIAQVGFNLGYMHDIRGANNR-----------F
NFI----DKRVGEFNIDTAISFESIPFLPGNLNVGAGWATTTTQSTQF-------NGR--
----------SNAFAGAFTVQAAYTFKLFGSGQNINASYGHSYNADNIPMP-LSAGGSF-
------------------FLAASGIKDQILVSTQRSFFDDNVLIGPEYSWQSLYN-----
-----GQRMNTLTLDLSVYI
>GCA_000009245.1$CAJ80275.1$Francisella_tularensis_subsp__holarctica_LVS$hypothetical_membrane_protein
--------------------MLNKI--------------------------NIVFICFL-
VLSITPFMGF-----------------------------------------SNSFKNSNE
QSQKSNSIDKQGITQLQSQIANIQAEINHLTQIK-----------NSN-NSAQFATYSSK
VENIGL--PNSLPD-------------NNKLTLDIMTNIDSDSSI---INLS-DCSIGGI
FDKDGGINV----GGAPAITTQGEV-TFLGAYSGNNTIPIGMISSNLFASTVI---GLRN
KFDSYS--IFFGGKIEADAQLWFGSSTIS---------NKA-TNLASNG-----QNISLT
ATNLYFLSNVGHYVTAEIEFNTTE-----LNNF--SLGNAFVIFGNLDTSPFFLTAGRN-
KLSVGAFGGGG--PWTGGITKNFLSPGKVT-NVSLNYKSDVWNANVAVFG----------
--------SNDNQFNFSTGLFYAQKWTQDIAVGFNTGYVYNMAGAGNP-SLSRFLQS--Q
GHP----TDTIGSFNVNTNITYT---IAGGFLNLGAGWATTTNKKDFT-------GSG--
----------KDVLAGAWYAAANYSLVFRGRKTNFGISYGESYNSTNIPMT-LTASPLN-
-----------------FGRSSSGIQKQIIVSAQRAYFDNNVLFGPEYSYQQLYN-----
-----GKHMNTITIDMAVYL
>GCA_000833255.1$AJI53897.1$Francisella_philomiragia_GA01_2794$hypothetical_protein_LA55_440
--------------------MFKKN-----------------------------IYAVV-
LVFLFFSISY-----------------------------------------ADDQNQHLD
QQQ---QLSQQEVEQLANQIKLLQAEINKLNKQE------SSEV-AIG-LGSQQKNTNVE
FGD------------------------FDKNVR-VREQYLQEQMV---IGAPANSD----
---SDQVDV----GDQVKITTQGEV-TYVGSFSSNNTVPIGQLPSNLFASSIL---RQRA
FFDDYA--IFFGGFIQADAQAWNGSNITT---------RSG-GTFNGNG-----ENVYLT
SATLYFLANLGHYVTANMDFVADQ-----NNNY--DLQDAFVIFGNLDTTPMFVSVGKY-
RPSVGSYGGGG--PWTNSITANMFRPNRVT-NAAVNYRGDTSNANITLFD----------
--------AEN-HATFSLAYFDAVKIENLAQIGFNLGYMHDIRGASSR-----------F
NFI----NSRVGEFNIDTAVSFQSIPFLPGSLNLGAGWATTTTQSTQY-------NGY--
----------SNAYAGAFTVQAAYTMKLFGKGQNINASYGHSYNADNIPMP-LSAGVGT-
------------------FKTASGIKDQILISTQRSLFDDNVLVGPEYSWQSLYN-----
-----GQKMNTFTIDLSVYV
>GCA_000833255.1$AJI53119.1$Francisella_philomiragia_GA01_2794$hypothetical_protein_LA55_116
--------------------MKLFS-K-------------------------LILILFL-
FITI------------------------------------------------KVYAGEST
EQSGLSKQEMQIISDLQQQISVLKQEIGKVQSQN------E----EAN-NKSQFSTYRQK
ISNDSF---------------NQLEL-GGVTPQDIASNIASDGQS---LGDS-TGS-QGV
FVSNGRIDV----GGTPAITTQGQI-TYLGSYSGNNSIPIGMISSNLFASTIL---GQRD
TFDDYS--VFFGGYIEADAQTWFGSQISR---------AGGAPNFPANG-----QNIYLT
NSKLYFLSNLGHYVTAQFDFDTDE-----TGGF--GLGNAFVIFGNLDASPFFVTAGRN-
KLSVGSYGGGG--PWTSGIIDEFLSPDKVT-NVSLNYKNDIINTNITVFG----------
--------SDDKRANFSAGFFYTDSWTEDLSVGFNAGYVFNIAGAGNG-SISQFLDN--I
GES----EKNIGVLNFDGTMAYS---MLGGIWQLQGGWSATTNKQDFH-------QNG--
----------SSVNTGAWYLGVAYALTLGGRDTNFNITYGQSYNAENIPMP-TSNASPT-
-----------------FGLTSSGIKNQMIASAQRAYFDNNVLFGPEYSYQRLYN-----
-----GEHMNTLTLDLSVYI
>GCA_000833255.1$AJI52915.1$Francisella_philomiragia_GA01_2794$hypothetical_protein_LA55_467
--------------------MIKKI--------------------------PLYLATLL-
---------------------------------------------------------FSG
DLISETINNRKTISELQAEIQNIQLEINYFEKNI------------------EFENNSED
IQNNSNN--------------DPSYL-FKNNSIDIIKNINSENSI---ISFK-KDLTYDL
F--ENGVDV----GNMPAITSDGET-TYLGAYSGNNSIPIGMISSKLFASTLI---LQRE
KFDAYS--VFLGGLVRVQAQSWFGDSLARV-----GFDNKPINKSNKNG-----QNIYLS
ASRLYFVSNVGSYLIAEIDVNTSE-----QNIF--SIGNAFVIMGNLTMSPFFITAGRS-
TLTVASLGGGG--PSTGGIA-DFLNTGRAT-NISINYKTTTLNISSAFFT----------
--------TNDQKANFSTGLFYADNWSNELAIGFNTGYVYNLNGAENF-SIPRV------
-AP----DKTIGAYSVDANIAYT---IDSGIFQLNSGWATTTNSFDFN-------GNG--
----------SNVFSGTWYVAGNYSANIYGRNSNFNVSYGQTYNSAAIPMT-IAGSKFQ-
-----------------NGLSKSGIKKQIILSTQRSYFDNNVLFGPEYSYQKFYS-----
-----DHSHHTLSLDMSVYL
>GCA_000833255.1$AJI53841.1$Francisella_philomiragia_GA01_2794$hypothetical_protein_LA55_439
--------------------MVSRLKK----------------------------TCML-
VGSLLACYGYAYSE-DSPQVVSQGGPLGATSIGDQSLGQQASQGS----ANSASSTASSS
QQSSGNINERELLLSLQRQVQQLQGQLQQLKSQD-----GGGLKNTSN-GKSSFTTYSSK
VDGNQT--PTSLGGNGETRDLSKALV-SDSNPSDIMQNVSASDSI---VNLG-DQPAGGI
FSSNGGIDV----GGGPAITTQGQV-TYLGSYSGNNSIPIGQISSNLFASTLL---GQRE
KFDDYS--VFFGGFIEADAQAWWGSGISKW-----D--PSN-NRLSSNG-----QNIYLT
NAKLYFLSNLGHYVTAQFDFDTDE-----SGSF--GLGNAFVIFGNLDTSPFFVTAGRN-
KLTVGSYGGGG--PWTGGVT-GFLAPGSPT-NVSINYKDSVWNAAVAVFG----------
--------SDDKHANFSTGVFYADSWTPNLAAGLNVGYVYNIAGAQNS-NIQDSLKA--L
NRA----GDTVGALNVDGNLSYS---VFGGIFQIGAGWASTTNSEEFN-------GIGT-
----------GNVLAGAWYGALNYAAMIGGRNTNFNATYGQTYNAQAIPMS-TSNASPS-
-----------------FGQTATGIKEQLIFSAQRAYFDDNVLFGPEYSYQRLYS-----
-----GEHMNTITLDMAVYV
>GCA_000833255.1$AJI52446.1$Francisella_philomiragia_GA01_2794$hypothetical_protein_LA55_1979
--------------------MNSKI------------------------------TAPI-
IICIVILLSY-----------------------------------------STAFSNTNG
QEL---SLNEEAIIELQQQIRKLQDDISDIEENT------L--------NSNRLTTYDSK
ITDPNP------------NDISLIFG-NSTNAYEISTSINTNNSI---IDLR-NTLAGGI
FTHDGAINV----GNAPAITTRGQV-TFLGAYSGNNSIPIGMISGSLFSSTVI---GQRN
KFDDYA--IFLGGKIEVDAQVWSGSEGIS---------NG--YNLNANG-----QNISLT
SSTLYFLANVGHYVTAQFDISTSE-----LNNF--GLGNAFVIFGNLDTSPLFVTAGRS-
KLSVGAFGGGG--PWTGGIT-GFLAPGRTT-NISLNYKDDILNANIAVFG----------
--------SDDNHLNFSTGLFYAESWTEALAVGFNTGYVFNIAGAGNA-SFSKFLEN--Q
NSS----SDNIGSFNINGNLTYT---IGGGFLNLGTGWASTTNRKDFN-------GSN--
----------QNVLAGGWYAAANYSLQLGGRNTNFGVSYGQTYNSANIPMS-LPASPLL-
-----------------FGQSPSGIKNQLILSTQRAYFDNNVLIGPEYSYQKLYN-----
-----NKYMNTFTIDIAVYM
>GCA_000018925.1$ACD30524.1$Francisella_tularensis_subsp__mediasiatica_FSC147$conserved_hypothetical_protein
--------------------MFRKK-----------------------------LLVLIT
ILFFFLNTSY-----------------------------------------A--VVNQVN
NSQ---QLDANEVSKLAKEIQLLQAQIANHDTQK-----ITDDI-VVG-LGSQQKVSNDQ
FND------------------------FDKSTK-VREQYLQQQVS---LS---SSD----
---DREVDV----GNQVKITTQGEV-SYVGSFSSNNTVPIGQLPSNLFASSIL---RQRA
FFDDYS--IFFGGFIQADAQIWNGTDITT---------RNG-GNFTGNG-----ENIYLT
SATLYFLANLGHYVTANLDFVANQ-----NNNY--DLQDAFVIFGNLDTTPVFVSVGKY-
RPSVGSFGGGG--PWTSGITANMFRPLRVT-NAAINYRGDTSNANFTVFD----------
--------AKN-HATFSVAYFDAVSIPNIAQVGFNLGYMHDIRGANNR-----------F
NFI----DKRVGEFNIDTAISFEGIPFLPGNLNVGAGWATTTTQSTQF-------NGR--
----------SNAFAGAFTVQAAYTFKLFGSGQNINASYGHSYNADNIPMP-LSAGGSF-
------------------FLAASGIKDQILVSTQRSFFDDNVLIGPEYSWQSLYN-----
-----GQRMNTLTLDLSVYI
>GCA_000018925.1$ACD30523.1$Francisella_tularensis_subsp__mediasiatica_FSC147$lipoprotein_putative
--------------------MVRKFKK----------------------------TCLI-
VSSLLACSGLAYSE-DSPQVVSQGGPLGATSIGDQNLG-QP--------DPNASGASSTT
QTTGSNLNDRELLLKLQQQVQQLQGQLQQLKAQGN----GGGLQNTSN-GSSQFTTYSSK
VDGNKN--PRTLGGNGESKDLSQALI-GGQTSSDIMGNVNASNSI---INLA-SEPLGGV
FNQKGGIDV----GGAPAITTQGQV-TYLGSYSGNNSIPIGQISSNLFASTLL---GQRE
KFDDYS--VFFGGFIEADAQAWFGSAVTK---------VQNAGQLSSNG-----QNIYLT
SANLYFLSNLGHYVTAQFDFDTNE-----SGSF--SLGNAFVIFGNLDISPFFVTAGRN-
KLSVGSYGGGG--TWTSGIT-KFLSPNQVT-NVSIDYKDQVWNANIAVFG----------
--------SDDRRANFSTGLFYADSWTPNLAAGFNVGYVFNIAGAGNS-SIANSLAN--L
NRS----SDNVGALNVDGNLTYA---IWDGFLNLGAGWASTTTKEDFN-------NNG--
----------GSVLAGAWYGALNYSAILGGRNTNFGVTYGQSYNAAAIPME-TANASPT-
-----------------FGQTASGIKQQLIFSAQRAYFDDNVLFGPEYAYQRLYT-----
-----GEHMNTITLDMSVYV
>GCA_000018925.1$ACD30188.1$Francisella_tularensis_subsp__mediasiatica_FSC147$hypothetical_membrane_protein
--------------------MLNKI--------------------------NIVFICFL-
VLSITPFMGF-----------------------------------------SNSFKNSNE
QSQKSNSIDKQGITQLQSQIANIQAEINHLTQIK-----------NSN-NSAQFATYSSK
VENIGL--PNSLPG-------------NNKLTLDIMTNIDSDSSI---INLS-DCSIGGI
FDKDGGINV----GGAPAITTQGEV-TFLGAYSGNNTVPIGMISSNLFASTVM---GLRN
KFDSYS--IFFGGKIEADAQLWFGSSTIS---------NKA-TNLASNG-----QNISLT
AANLYFLSNVGHYVTAEIEFNTTE-----LNNF--SLGNAFVIFGNLDTSPFFLTAGRN-
KLSVGAFGGGG--PWTGGITKNFLSPGKVT-NVSLNYKSDVWNANVAVFG----------
--------SNDNQFNFSTGLFYAQKWTQDIAVGFNTGYVYNMAGAGNP-SLSRFLQS--Q
GRP----TDTIGSFNVNTNITYT---IAGGFLNLGAGWATTTNKKDFT-------GSG--
----------KDVLAGAWYAAANYSLVFRGRKTNFGISYGESYNSTNIPMT-LTASPLN-
-----------------FGRSSSGIQKQIIVSSQRAYFDNNVLFGPEYSYQQLYN-----
-----GKHMNTITIDIAVYL
