# Supplementary material for: Francisella tularensis: FupA mutation contributes to fluoroquinolone resistance by increasing vesicle secretion and biofilm formation
Source: Emerg Microbes Infect. 2019 Jun 4;8(1):808–22. doi: 10.1080/22221751.2019.1615848 (PMC6566608; doi:10.1080/22221751.2019.1615848)
Supplement: Supplemental Material [file TEMI_A_1615848_SM0550.zip › Supplementary Material/temi-2019-0044-20190503175547/doc/Supp Table 2 _proteomic data.xlsx]

## Sheet: OMVs
Gene ID	Protein name	Gene name	Razor + unique peptides	Mol weight kDa	Differential proteomic analysis			Pathogenicity Island	PSORT						LipoP		Chandler JC et al, 2014		Post DMB et al, 2017		KEGG pathways
					Significant	P Value	logFC		Final_Localization	Cytoplasmic_Score	CytoplasmicMembrane_Score	Periplasmic_Score	OuterMembrane_Score	Extracellular_Score	Prediction	Score/Delta score	MPF	Surface	IM proteome (rank)	OM proteome (rank)
FTL_1931	hypoxanthine-guanine phosphoribosyltransferase		4	20.31	1	3.64202e-06	7.95482		Cytoplasmic	9.97	0.01	0.01	0	0						318/689	Purine metabolism ;Metabolic pathways ;Biosynthesis of secondary metabolites
FTL_1836	hypothetical protein		8	54.864	1	8.33007e-06	7.6692		Extracellular	0.01	0.01	0.11	0.23	9.64	SpI	6.20654
FTL_1835	hypothetical protein		4	43.813	1	4.28734e-05	4.74883		CytoplasmicMembrane	0	10	0	0	0					440/519
FTL_0738	hypothetical protein		2	14.728	1	0.00937992	3.88116		Unknown	2	2	2	2	2	SpII	5.27293
FTL_1899	glutamine synthetase		7	38.256	1	0.00859746	3.80635		Cytoplasmic	9.97	0.01	0.01	0	0			X		214/519	42/689	Two-component system ;Arginine biosynthesis ;Alanine, aspartate and glutamate metabolism ;Glyoxylate and dicarboxylate metabolism ;Nitrogen metabolism ;Metabolic pathways ;Microbial metabolism in diverse environments ;Biosynthesis of amino acids
FTL_0449	hypothetical protein		2	13.321	1	0.00636643	3.47851		Unknown	2	2	2	2	2
FTL_0012	recombinase A	recA	5	38.833	1	0.00124944	3.38787		Cytoplasmic	9.97	0.01	0.01	0	0			X		360/519	269/689	Homologous recombination
FTL_1842	aspartyl/glutamyl-tRNA amidotransferase subunit A	gatA	7	52.395	1	0.000713539	3.3043		Cytoplasmic	9.97	0.01	0.01	0	0					477/519	397/689	Aminoacyl-tRNA biosynthesis ;Metabolic pathways
FTL_1644	glycerol kinase		3	55.817	1	0.00130044	3.19769		Cytoplasmic	9.97	0.01	0.01	0	0							Glycerolipid metabolism ;Metabolic pathways
FTL_1850	adenylosuccinate lyase		8	49.437	1	0.002845	2.9427		Cytoplasmic	9.97	0.01	0.01	0	0					310/519	453/689	Purine metabolism ;Alanine, aspartate and glutamate metabolism ;Metabolic pathways ;Biosynthesis of secondary metabolites ;Biosynthesis of antibiotics
FTL_1832	hypothetical protein		8	74.144	1	0.00913823	2.7285		Cytoplasmic	8.96	0.51	0.26	0.01	0.26
FRATH_1496	conserved exported protein of unknown function		1	8.0151	1	0.0018224	2.72051		Unknown	0	2.5	2.5	2.5	2.5	SpII	5.90249
FTL_0146	ABC transporter ATP-binding protein		8	49.453	1	0.00101251	2.64728		CytoplasmicMembrane	2.11	7.88	0	0	0			X			597/689
FTL_1365	hypothetical protein		1	16.484	1	0.00451418	2.56352		CytoplasmicMembrane	0.15	9.82	0.01	0.01	0.01	SpI - TMH	1.18556
FTL_1045	lipoprotein		8	23.407	1	0.005299	2.36661		Unknown	0	2.5	2.5	2.5	2.5	SpI - SpII	0.03002				359/689
FTL_0203	hypothetical protein		6	37.161	1	0.00494959	2.29024		CytoplasmicMembrane	0	10	0	0	0						555/689
FTL_1968	ribonuclease G		1	57.522	1	0.00429607	2.28918		Cytoplasmic	9.97	0.01	0.01	0	0
FTL_1724	lipoprotein		13	49.673	1	0.00494949	2.20245		Multiple localization sites	0.02	4.86	0.18	4.93	0.01	SpII	10.4578			476/519	271/689
FTL_1274	biotin synthesis protein BioC		4	28.691	1	0.00306221	2.08613		Cytoplasmic	8.96	0.51	0.26	0.01	0.26					472/519		Biotin metabolism ;Metabolic pathways
FTL_1407	threonyl-tRNA synthetase	thrS	8	72.381	1	0.00534144	2.07988		Cytoplasmic	10	0	0	0	0			X			647/689	Aminoacyl-tRNA biosynthesis
FTL_1025	30S ribosomal protein S18	rpsR	2	8.3787	1	0.00504804	2.04203		Cytoplasmic	9.26	0.24	0.48	0.01	0.01						375/689	Ribosome
FTL_1591	Acetyl-CoA carboxylase, biotin carboxylase subunit		16	50.05	1	0.00855117	2.02277		Cytoplasmic	9.97	0.01	0.01	0	0			X		146/519	152/689	Fatty acid biosynthesis ;Pyruvate metabolism ;Propanoate metabolism ;Metabolic pathways ;Biosynthesis of secondary metabolites ;Microbial metabolism in diverse environments ;Biosynthesis of antibiotics ;Carbon metabolism ;Fatty acid metabolism
FTL_0439	hypothetical protein		5	58.413	1	5.62169e-05	-7.52275		Multiple localization sites	0	0	0.02	3.73	6.26	SpI - SpII	4.0731	X		44/519	20/689
FTL_1157;FTL_0111	intracellular growth locus, subunit A		8	20.891	0	0.579532	0.672301	X	Cytoplasmic	9.97	0.01	0.01	0	0
FTL_1158;FTL_0112	intracellular growth locus, subunit B		26	57.917	0	0.282903	1.20464	X	Cytoplasmic	9.97	0.01	0.01	0	0
FTL_1159;FTL_0113	intracellular growth locus, subunit C		11	22.133	0	0.175785	1.06708	X	Unknown	2	2	2	2	2
FTL_1160;FTL_0114	intracellular growth locus, subunit D		10	46.401	0	0.135812	0.829865	X	Cytoplasmic	8.96	0.51	0.26	0.01	0.26
FTL_1161;FTL_0115	hypothetical protein		8	22.184	0	0.645593	0.408152	X	Unknown	2	2	2	2	2	SpI	1.75748
FTL_1162;FTL_0116	hypothetical protein		6	155.91	0	0.273489	-1.19857	X	Cytoplasmic	8.96	0.51	0.26	0.01	0.26
FTL_1163;FTL_0117	hypothetical protein		4	30.435	0	0.0519429	1.6966	X	Unknown	2	2	2	2	2
FTL_1164;FTL_0118	hypothetical protein		7	44.64	0	0.182797	1.64776	X	Cytoplasmic	8.96	0.51	0.26	0.01	0.26
FTL_1165;FTL_0119	hypothetical protein		10	24.59	0	0.947275	-0.0632129	X	Cytoplasmic	8.96	0.51	0.26	0.01	0.26
FTL_1166;FTL_0120	hypothetical protein		12	55.362	0	0.523666	0.45145	X	Unknown	2	2	2	2	2
FTL_1170;FTL_0124	hypothetical protein		10	14.468	0	0.255853	0.654938	X	Unknown	0	2.5	2.5	2.5	2.5	SpII	11.825
FTL_1171;FTL_0125	hypothetical protein		39	127.54	0	0.219624	-1.30843	X	Multiple localization sites	5.48	0.1	0.48	1.93	2.01
FTL_1172;FTL_0126	hypothetical protein		7	95.338	0	0.124713	1.24022	X	Multiple localization sites	5.48	0.1	0.48	1.93	2.01
FRATH_0499	conserved exported protein of unknown function		1	6.3246	0	0.0626226	1.87897		Unknown	2	2	2	2	2	SpII	8.56776
FRATH_1374;FTL_1924	protein of unknown function		1	5.9096	0	0.0760918	2.23571		Unknown	2	2	2	2	2
FRATH_1654	conserved exported protein of unknown function		1	7.2285	0	0.63949	0.496266		Unknown	2	2	2	2	2	SpI	10.6492
FTL_0001	chromosomal replication initiation protein	dnaA	8	55.839	0	0.0335026	1.64936		Cytoplasmic	9.97	0.01	0.01	0	0			X		483/519	470/689	Two-component system
FTL_0002	DNA polymerase III subunit beta		16	41.674	0	0.433745	0.645385		Cytoplasmic	9.26	0.24	0.48	0.01	0.01			X		132/519	82/689	Purine metabolism; Pyrimidine metabolism;Metabolic pathways;DNA replication;Mismatch repair;Homologous recombination
FTL_0008	peptidase		9	34.1	0	0.923846	0.0609589		CytoplasmicMembrane	0.15	9.82	0.01	0.01	0.01					350/519	363/689
FTL_0009	outer membrane protein		8	19.477	0	0.911837	-0.0632281		Periplasmic	0	0.01	9.84	0.01	0.14	SpI	17.6643	X	X	345/519
FTL_0010	thiosulfate sulfurtransferase		7	15.878	0	0.498659	0.402896		Unknown	2	2	2	2	2						468/689	Cysteine and methionine metabolism ;Sulfur metabolism ;Metabolic pathways ;Microbial metabolism in diverse environments ;Sulfur relay system
FTL_0011	preprotein translocase subunit SecB		4	16.9	0	0.699778	0.442798		Cytoplasmic	9.26	0.24	0.48	0.01	0.01					273/519	200/689	Quorum sensing;Protein export;Bacterial secretion system
FTL_0014	single-strand binding protein		5	17.523	0	0.277941	1.18254		Cytoplasmic	9.26	0.24	0.48	0.01	0.01					50/519	227/689	DNA replication ;Mismatch repair ;Homologous recombination
FTL_0015	propionate kinase		5	42.189	0	0.2468	1.33477		Cytoplasmic	9.97	0.01	0.01	0	0						257/689	Taurine and hypotaurine metabolism ;Pyruvate metabolism ;Propanoate metabolism ;Methane metabolism ;Metabolic pathways ;Microbial metabolism in diverse environments ;Carbon metabolism
FTL_0016	phosphate acetyltransferase		4	77.167	0	0.0681367	1.24584		Cytoplasmic	9.97	0.01	0.01	0	0			X			471/689	Taurine and hypotaurine metabolism ;Pyruvate metabolism ;Propanoate metabolism ;Methane metabolism ;Metabolic pathways ;Microbial metabolism in diverse environments ;Carbon metabolism
FTL_0020	aspartyl-tRNA synthetase	aspS	25	66.804	0	0.25552	1.37687		Cytoplasmic	10	0	0	0	0			X		177/519	178/689	Aminoacyl-tRNA biosynthesis
FTL_0024	serine transporter		4	45.842	0	0.965151	-0.0213552		CytoplasmicMembrane	0	10	0	0	0						577/689
FTL_0028	aspartate carbamoyltransferase		9	35.097	0	0.112014	3.20713		Cytoplasmic	9.94	0	0.04	0	0					349/519		Pyrimidine metabolism ;Alanine, aspartate and glutamate metabolism ;Metabolic pathways
FTL_0029	carbamoyl phosphate synthase large subunit	carB	17	120.72	0	0.801672	-0.383829		Multiple localization sites	0	4.9	4.99	0	0.1			X		211/519	246/689	Pyrimidine metabolism ;Alanine, aspartate and glutamate metabolism ;Metabolic pathways
FTL_0030	carbamoyl phosphate synthase small subunit		13	43.264	0	0.214609	1.80637		Cytoplasmic	9.97	0.01	0.01	0	0					167/519	239/689	Pyrimidine metabolism ;Alanine, aspartate and glutamate metabolism ;Metabolic pathways
FTL_0031	acid phosphatase		4	39.528	0	0.237956	1.60229		Extracellular	0.01	0.01	0.2	0.07	9.71
FTL_0033	dihydroorotase		10	50.302	0	0.138688	2.555		Cytoplasmic	9.97	0.01	0.01	0	0					339/519		Pyrimidine metabolism;Metabolic pathways
FTL_0038	HlyD family secretion protein		8	37.238	0	0.954724	0.0440061		CytoplasmicMembrane	2.11	7.88	0	0	0					479/519	356/689
FTL_0039	hypothetical protein		7	15.326	0	0.0470243	1.35085		Unknown	2	2	2	2	2	SpII	9.58608	X		57/519	15/689
FTL_0043	chorismate mutase		3	20.873	0	0.867236	0.258657		Cytoplasmic	8.96	0.51	0.26	0.01	0.26	SpI - SpII	1.25865
FTL_0045	orotidine 5-phosphate decarboxylase		7	23.399	0	0.496976	0.728975		Cytoplasmic	9.97	0.01	0.01	0	0					316/519	326/689	Pyrimidine metabolism;Metabolic pathways
FTL_0046	diyroorotate dehydrogenase		2	27.917	0	0.634174	-0.243942		Unknown	2	2	2	2	2						553/689	Pyrimidine metabolism;Metabolic pathways
FTL_0059	16S rRNA methyltransferase GidB	gidB	4	23.559	0	0.392936	0.923052		Cytoplasmic	8.96	0.51	0.26	0.01	0.26						621/689
FTL_0067			4	18.968	0	0.180214	-0.966377		Unknown	2	2	2	2	2	SpI	7.90005
FTL_0068	phosphoheptose isomerase		2	21.034	0	0.550953	0.830491		Cytoplasmic	9.26	0.24	0.48	0.01	0.01					319/519	537/689	Lipopolysaccharide biosynthesis;Metabolic pathways
FTL_0069	outer membrane lipoprotein		6	13.413	0	0.131798	1.03746		OuterMembrane	0.01	0.01	0.03	9.92	0.03	SpII	5.03405
FTL_0073	hypothetical protein		23	37.517	0	0.142982	0.820392		Unknown	2	2	2	2	2	SpII - SpI	1.52636	X		212/519	59/689
FTL_0074	peptide deformylase		3	19.578	0	0.661176	-0.452087		Cytoplasmic	9.97	0.01	0.01	0	0					417/519
FTL_0075	riboflavin synthase beta subunit (6,7-dimethl-8-ribityllumazine synthase)		5	16.294	0	0.0725646	2.42308		Cytoplasmic	9.97	0.01	0.01	0	0					469/519	442/689	Riboflavin metabolism ;Metabolic pathways ;Biosynthesis of secondary metabolites
FTL_0076	riboflavin biosynthesis protein ribA/GTP-cyclohydrolase II		4	44.613	0	0.353747	0.825612		Cytoplasmic	9.97	0.01	0.01	0	0					419/519	361/689	Riboflavin metabolism ;Folate biosynthesis ;Metabolic pathways ;Biosynthesis of secondary metabolites
FTL_0078	riboflavin biosynthesis protein ribD		6	39.569	0	0.551986	0.564657		Cytoplasmic	9.97	0.01	0.01	0	0							Riboflavin metabolism ;Folate biosynthesis ;Metabolic pathways ;Biosynthesis of secondary metabolites ;Quorum sensing
FTL_0085	pH-dependent sodium/proton antiporter	nhaA	1	41.757	0	0.234021	0.870317		CytoplasmicMembrane	0	10	0	0	0					164/519
FTL_0086	hypothetical protein		1	28.092	0	0.347146	0.855407		Cytoplasmic	8.96	0.51	0.26	0.01	0.26					497/519
FTL_0087	acetyltransferase protein		7	27.857	0	0.297119	0.615796		CytoplasmicMembrane	0.15	9.82	0.01	0.01	0.01			X				Glycerolipid metabolism ;Glycerophospholipid metabolism ;Metabolic pathways ;Biosynthesis of secondary metabolites
FTL_0088	acetyltransferase protein		6	28.838	0	0.500858	0.418808		CytoplasmicMembrane	0	10	0	0	0			X			596/689	Glycerolipid metabolism ;Glycerophospholipid metabolism ;Metabolic pathways ;Biosynthesis of secondary metabolites
FTL_0093	chitinase		10	78.976	0	0.0123805	1.91289		Periplasmic	0	0.01	9.84	0.01	0.14	SpI	14.7546				633/689	Amino sugar and nucleotide sugar metabolism;Metabolic pathways
FTL_0094	ClpB protein		29	96.046	0	0.927781	0.0697903		Cytoplasmic	9.97	0.01	0.01	0	0			X		374/519	98/689
FTL_0098	tryptophan synthase subunit alpha	trpA	10	29.077	0	0.137365	1.97414		Cytoplasmic	9.97	0.01	0.01	0	0					422/519	281/689	Glycine, serine and threonine metabolism ;Phenylalanine, tyrosine and tryptophan biosynthesis ;Metabolic pathways ;Biosynthesis of secondary metabolites ;Biosynthesis of antibiotics ;Biosynthesis of amino acids
FTL_0100	carboxypeptidase,fragment		9	58.576	0	0.166741	2.09749		Cytoplasmic	8.96	0.51	0.26	0.01	0.26						602/689
FTL_0104	hypothetical protein		5	14.596	0	0.247955	0.635349		Unknown	2	2	2	2	2	SpI - SpII	2.22866	X		47/519	27/689
FTL_0105	hypothetical protein		10	13.729	0	0.693822	0.217521		Unknown	2	2	2	2	2	SpI - SpII	0.7323	X		8/519	4/689
FTL_0131	branched-chain amino acid aminotransferase		5	33.163	0	0.0554979	2.11089		Cytoplasmic	9.97	0.01	0.01	0	0					225/519	422/689	2-Oxocarboxylic acid metabolism ;Cysteine and methionine metabolism ;Valine, leucine and isoleucine degradation ;Valine, leucine and isoleucine biosynthesis ;Pantothenate and CoA biosynthesis ;Metabolic pathways ;Biosynthesis of secondary metabolites ;Biosynthesis of antibiotics ;Biosynthesis of amino acids
FTL_0132	pyruvate phosphate dikinase		3	97.652	0	0.294323	1.13633		Cytoplasmic	9.97	0.01	0.01	0	0					279/519	483/689	Pyruvate metabolism ;Metabolic pathways ;Microbial metabolism in diverse environments ;Carbon metabolism
FTL_0133	ferrous iron transport protein		11	81.459	0	0.382766	1.20778		CytoplasmicMembrane	0	10	0	0	0			X			681/689
FTL_0137	lipopolysaccharide protein		13	38.744	0	0.463821	-0.422623		Unknown	2	2	2	2	2			X		388/519
FTL_0139	carboxylesterase/phospholipase family protein		1	24.602	0	0.35372	1.23643		Unknown	2	2	2	2	2						569/689
FTL_0142	hypothetical protein		5	15.298	0	0.0648419	1.25516		Unknown	2	2	2	2	2	SpI - SpII	4.53019			217/519	137/689
FTL_0145	ABC transporter membrane protein		4	67.337	0	0.524306	0.372303		CytoplasmicMembrane	0	10	0	0	0						654/689
FTL_0147	hypothetical protein		2	56.095	0	0.12012	1.34983		Multiple localization sites	0	0	0.02	3.73	6.26	SpI	4.20756
FTL_0148	Sodium/hydrogen exchanger (antiporter) family protein		4	68.772	0	0.978233	0.0185634		CytoplasmicMembrane	0	10	0	0	0
FTL_0149	carbonic anhydrase		1	19.415	0	0.340529	0.69715		Cytoplasmic	9.97	0.01	0.01	0	0					392/519
FTL_0150	lipoprotein releasing system, subunit B, outer membrane lipoprotein		4	25.091	0	0.269092	0.640986		Unknown	0	2.5	2.5	2.5	2.5	SpI	8.62993				492/689
FTL_0151	4-diphosphocytidyl-2-C-methyl-D-erythritol kinase	ipk	2	31.533	0	0.114168	-1.33656		Unknown	2	2	2	2	2					470/519		Terpenoid backbone biosynthesis ;Metabolic pathways ;Biosynthesis of secondary metabolites ;Biosynthesis of antibiotics
FTL_0157	hypothetical protein		11	25.388	0	0.172257	1.0057		Cytoplasmic	8.96	0.51	0.26	0.01	0.26					281/519	247/689
FTL_0166	universal stress protein		8	30.22	0	0.132336	1.08725		Cytoplasmic	8.96	0.51	0.26	0.01	0.26			X		187/519	128/689
FTL_0169	hypothetical protein		3	21.671	0	0.824752	-0.119489		Cytoplasmic	8.96	0.51	0.26	0.01	0.26
FTL_0173	shikimate 5-dehydrogenase		7	28.202	0	0.113354	2.04787		Cytoplasmic	9.26	0.24	0.48	0.01	0.01							Phenylalanine, tyrosine and tryptophan biosynthesis ;Metabolic pathways ;Biosynthesis of secondary metabolites ;Biosynthesis of antibiotics ;Biosynthesis of amino acids
FTL_0174	hypothetical protein		5	16.718	0	0.352239	0.466927		Unknown	2	2	2	2	2	SpI	12.1316
FTL_0178	inner-membrane protein		19	61.952	0	0.288179	0.663816		CytoplasmicMembrane	0	10	0	0	0	SpI	9.00545	X		322/519	301/689	Quorum sensing ;Protein export ;Bacterial secretion system
FTL_0179	acyltransferase		4	35.16	0	0.230858	0.905834		CytoplasmicMembrane	0	10	0	0	0							Lipopolysaccharide biosynthesis;Metabolic pathways
FTL_0180	acyltransferase		8	36.126	0	0.514621	-0.36011		CytoplasmicMembrane	0	10	0	0	0			X			614/689	Lipopolysaccharide biosynthesis;Metabolic pathways
FTL_0182	elongation factor P		2	20.902	0	0.37205	1.1045		Cytoplasmic	10	0	0	0	0						399/689
FTL_0187	cyclohexadienyl dehydratase		10	27.938	0	0.511932	0.697302		Periplasmic	0	0.06	9.76	0.06	0.11	SpI	16.6978				206/689	Phenylalanine, tyrosine and tryptophan biosynthesis ;Metabolic pathways ;Biosynthesis of secondary metabolites ;Biosynthesis of antibiotics ;Biosynthesis of amino acids
FTL_0189	cytochrome d terminal oxidase, polypeptide subunit I		17	64.275	0	0.993201	-0.00448667		CytoplasmicMembrane	0	10	0	0	0					24/519	93/689	Two-component system;Oxidative phosphorylation ;Metabolic pathways
FTL_0190	major facilitator transporter		3	50.527	0	0.337343	0.67691		CytoplasmicMembrane	0	10	0	0	0
FTL_0191	cytochrome O ubiquinol oxidase subunit II		7	34.539	0	0.212416	0.764606		CytoplasmicMembrane	0	10	0	0	0					192/519	202/689	Oxidative phosphorylation;Metabolic pathways
FTL_0192	cytochrome O ubiquinol oxidase subunit I		12	76.199	0	0.874945	0.0838385		CytoplasmicMembrane	0	10	0	0	0			X		54/519	173/689	Oxidative phosphorylation;Metabolic pathways
FTL_0194	cytochrome O ubiquinol oxidase subunit IV		1	12.186	0	0.0759213	3.05799		CytoplasmicMembrane	0	10	0	0	0						189/689	Oxidative phosphorylation;Metabolic pathways
FTL_0195	protoheme IX farnesyltransferase		1	31.543	0	0.0470251	2.19384		CytoplasmicMembrane	0	10	0	0	0							Oxidative phosphorylation ;Porphyrin and chlorophyll metabolism ;Metabolic pathways ;Biosynthesis of secondary metabolites
FTL_0199	hypothetical protein		4	15.64	0	0.260277	0.621969		Extracellular	0.01	0.01	0.11	0.23	9.64	SpII	5.6926	X		30/519	18/689
FTL_0200	methanol dehydrogenase regulatory protein		5	35.558	0	0.81708	-0.144382		Cytoplasmic	9.97	0.01	0.01	0	0
FTL_0206	hypothetical protein		3	60.907	0	0.125984	1.12988		Unknown	2	2	2	2	2	SpI	7.23509
FTL_0207	pyrrolidone-carboxylate peptidase		13	24.215	0	0.129776	0.974305		Multiple localization sites	0	3.24	6.49	0.14	0.14	SpI	15.5818	X		134/519	47/689
FTL_0208	putative cytochrome c-type biogenesis protein		1	18.072	0	0.455266	0.407387		CytoplasmicMembrane	0	10	0	0	0						374/689
FTL_0209	DNA polymerase III subunit chi		2	16.791	0	0.131513	1.32124		Unknown	2	2	2	2	2							Purine metabolism ;Pyrimidine metabolism ;Metabolic pathways ;DNA replication ;Mismatch repair ;Homologous recombination
FTL_0214	L-lactate dehydrogenase		3	43.063	0	0.0166668	2.00941		Cytoplasmic	9.26	0.24	0.48	0.01	0.01					293/519	501/689	Pyruvate metabolism ;Metabolic pathways
FTL_0217	fumarate hydratase	fumC	3	50.698	0	0.133688	1.13168		Cytoplasmic	9.97	0.01	0.01	0	0						570/689	Citrate cycle (TCA cycle) ;Pyruvate metabolism ;Metabolic pathways ;Biosynthesis of secondary metabolites ;Microbial metabolism in diverse environments ;Biosynthesis of antibiotics ;Carbon metabolism
FTL_0218	glutamyl-tRNA synthetase	gltX	13	53.007	0	0.148213	2.32444		Cytoplasmic	9.97	0.01	0.01	0	0					307/519	220/689	Aminoacyl-tRNA biosynthesis ;Porphyrin and chlorophyll metabolism ;Metabolic pathways ;Biosynthesis of secondary metabolites ;Microbial metabolism in diverse environments
FTL_0224	30S ribosomal protein S2	rpsB	13	26.421	0	0.0610964	1.17876		Cytoplasmic	9.97	0.01	0.01	0	0			X		202/519	146/689	Ribosome
FTL_0225	elongation factor Ts	tsf	9	30.959	0	0.538319	-0.457845		Cytoplasmic	10	0	0	0	0			X		52/519	26/689
FTL_0226	uridylate kinase	pyrH	3	26.689	0	0.0991641	1.07414		Cytoplasmic	9.26	0.24	0.48	0.01	0.01					482/519	628/689	Pyrimidine metabolism ;Metabolic pathways
FTL_0227	ribosome recycling factor	frr	3	20.552	0	0.181628	0.945237		Cytoplasmic	9.97	0.01	0.01	0	0						603/689
FTL_0228	undecaprenyl pyrophosphate synthase		2	27.621	0	0.260415	1.07654		Cytoplasmic	9.26	0.24	0.48	0.01	0.01						457/689	Terpenoid backbone biosynthesis ;Biosynthesis of secondary metabolites
FTL_0229	phosphatidate cytidylyltransferase		2	29.328	0	0.442985	0.48212		CytoplasmicMembrane	0	10	0	0	0							Glycerophospholipid metabolism ;Metabolic pathways ;Biosynthesis of secondary metabolites
FTL_0231	phosphatidylglycerophosphate synthetase		2	22.699	0	0.518486	0.650131		CytoplasmicMembrane	0	10	0	0	0					346/519		Glycerophospholipid metabolism ;Metabolic pathways
FTL_0233	30S ribosomal protein S7		6	17.807	0	0.158374	1.20559		Cytoplasmic	9.97	0.01	0.01	0	0			X		135/519	61/689	Ribosome
FTL_0234	elongation factor G		23	77.73	0	0.350978	0.583178		Cytoplasmic	10	0	0	0	0			X	X	200/519	113/689
FTL_0235	30S ribosomal protein S10	rpsJ	3	11.896	0	0.101288	2.15784		Cytoplasmic	9.26	0.24	0.48	0.01	0.01			X		331/519	63/689	Ribosome
FTL_0236	50S ribosomal protein L3	rplC	7	22.307	0	0.0495205	2.44405		Cytoplasmic	9.26	0.24	0.48	0.01	0.01			X		48/519	105/689	Ribosome
FTL_0237	50S ribosomal protein L4	rplD	3	22.521	0	0.0176587	2.37863		Cytoplasmic	9.97	0.01	0.01	0	0			X		324/519	179/689	Ribosome
FTL_0238	50S ribosomal protein L23	rplW	3	11.136	0	0.883222	0.0849532		Cytoplasmic	9.26	0.24	0.48	0.01	0.01			X		89/519	79/689	Ribosome
FTL_0239	50S ribosomal protein L2	rplB	3	30.401	0	0.255122	1.55151		Cytoplasmic	9.97	0.01	0.01	0	0			X		131/519	139/689	Ribosome
FTL_0242	30S ribosomal protein S3	rpsC	4	24.877	0	0.0735817	0.983521		Cytoplasmic	9.97	0.01	0.01	0	0			X		267/519	181/689	Ribosome
FTL_0243	50S ribosomal protein L16	rplP	5	15.71	0	0.258416	0.96238		Cytoplasmic	9.97	0.01	0.01	0	0			X		113/519	97/689	Ribosome
FTL_0244	50S ribosomal protein L29		3	7.8011	0	0.203387	1.63233		Cytoplasmic	9.26	0.24	0.48	0.01	0.01					166/519	51/689	Ribosome
FTL_0245	30S ribosomal protein S17	rpsQ	2	9.8514	0	0.190634	2.25972		Cytoplasmic	9.26	0.24	0.48	0.01	0.01					367/519	324/689	Ribosome
FTL_0246	50S ribosomal protein L14	rplN	4	13.235	0	0.192668	0.971255		Cytoplasmic	9.26	0.24	0.48	0.01	0.01			X		234/519	114/689	Ribosome
FTL_0247	50S ribosomal protein L24	rplX	4	11.476	0	0.200879	1.75299		Cytoplasmic	9.97	0.01	0.01	0	0			X		110/519	234/689	Ribosome
FTL_0248	50S ribosomal protein L5	rplE	9	19.996	0	0.480833	0.41715		Cytoplasmic	9.26	0.24	0.48	0.01	0.01			X		116/519	96/689	Ribosome
FTL_0249	30S ribosomal protein S14	rpsN	1	11.718	0	0.102507	2.10001		Cytoplasmic	9.26	0.24	0.48	0.01	0.01						339/689	Ribosome
FTL_0250	30S ribosomal protein S8	rpsH	8	14.411	0	0.112727	1.16126		Cytoplasmic	9.26	0.24	0.48	0.01	0.01			X		232/519	136/689	Ribosome
FTL_0251	50S ribosomal protein L6	rplF	4	19.075	0	0.223562	0.778509		Cytoplasmic	9.26	0.24	0.48	0.01	0.01	SpI	1.43271	X		255/519	71/689	Ribosome
FTL_0252	50S ribosomal protein L18	rplR	2	13.036	0	0.501458	0.45077		Cytoplasmic	9.97	0.01	0.01	0	0			X		165/519	157/689	Ribosome
FTL_0253	30S ribosomal protein S5	rpsE	5	17.527	0	0.181461	1.11535		Cytoplasmic	9.26	0.24	0.48	0.01	0.01			X		93/519	85/689	Ribosome
FTL_0254	50S ribosomal protein L30	rpmD	2	6.871	0	0.306098	1.9175		Cytoplasmic	9.26	0.24	0.48	0.01	0.01			X		498/519	285/689	Ribosome
FTL_0255	50S ribosomal protein L15	rplO	2	15.095	0	0.0424039	3.86196		Cytoplasmic	9.26	0.24	0.48	0.01	0.01			X		235/519	78/689	Ribosome
FTL_0256	preprotein translocase subunit SecY	secY	6	48.464	0	0.471397	0.387441		CytoplasmicMembrane	0	10	0	0	0					213/519	222/689	Quorum sensing ;Protein export ;Bacterial secretion system
FTL_0258	30S ribosomal protein S13	rpsM	5	13.378	0	0.116154	2.51072		Cytoplasmic	9.97	0.01	0.01	0	0			X		303/519	127/689	Ribosome
FTL_0259	30S ribosomal protein S11		4	13.762	0	0.0901413	2.68767		Cytoplasmic	9.26	0.24	0.48	0.01	0.01					168/519	55/689	Ribosome
FTL_0260	30S ribosomal protein S4	rpsD	7	23.237	0	0.225696	0.845624		Cytoplasmic	9.97	0.01	0.01	0	0			X		162/519	72/689	Ribosome
FTL_0261	DNA-directed RNA polymerase subunit alpha		9	35.325	0	0.0243518	2.54469		Cytoplasmic	9.97	0.01	0.01	0	0			X		97/519	111/689	Purine metabolism ;Pyrimidine metabolism ;Metabolic pathways ;RNA polymerase
FTL_0262	50S ribosomal protein L17	rplQ	7	16.784	0	0.958392	0.0462263		Cytoplasmic	9.97	0.01	0.01	0	0			X		119/519	64/689	Ribosome
FTL_1892;FTL_1317;FTL_0265	hypothetical protein		10	39.225	0	0.345559	0.985922		Unknown	2	2	2	2	2
FTL_0267	heat shock protein 90		25	72.371	0	0.115151	1.01121		Cytoplasmic	9.97	0.01	0.01	0	0			X	X	152/519	81/689
FTL_0269	glutamate dehydrogenase		37	49.157	0	0.258955	1.46755		Multiple localization sites	4.28	0.24	0.37	4.74	0.37			X	X	4/519	32/689	Arginine biosynthesis ;Alanine, aspartate and glutamate metabolism ;Nitrogen metabolism ;Metabolic pathways
FTL_0277	mercuric reductase protein		3	51.534	0	0.247335	0.944082		Cytoplasmic	9.97	0.01	0.01	0	0	SpI	1.6382
FTL_0281	heat shock protein, hsp40		3	33.669	0	0.126406	1.58501		Cytoplasmic	9.94	0	0.04	0	0			X		356/519	260/689
FTL_0285	GTP pyrophosphokinase		3	74.083	0	0.341228	-0.61112		Cytoplasmic	8.96	0.51	0.26	0.01	0.26						641/689	Purine metabolism
FTL_0291	aromatic amino acid HAAP transporter		2	43.965	0	0.0912414	1.48881		CytoplasmicMembrane	0	10	0	0	0					405/519
FTL_0293	preprotein translocase subunit SecB		2	16.699	0	0.727719	0.226791		Cytoplasmic	9.26	0.24	0.48	0.01	0.01					364/519	143/689	Quorum sensing ;Protein export ;Bacterial secretion system
FTL_0295	acetyl-CoA carboxylase carboxyltransferase subunit alpha		22	35.436	0	0.865635	-0.236975		Cytoplasmic	9.97	0.01	0.01	0	0			X		148/519	154/689	Fatty acid biosynthesis ;Pyruvate metabolism ;Propanoate metabolism ;Metabolic pathways ;Biosynthesis of secondary metabolites ;Microbial metabolism in diverse environments ;Biosynthesis of antibiotics ;Carbon metabolism ;Fatty acid metabolism
FTL_0297	hypothetical protein		4	37.761	0	0.662334	0.376475		Unknown	2	2	2	2	2	SpI - TMH	0.233014
FTL_0304	Na+/H+ antiporter		1	46.355	0	0.677735	0.238107		CytoplasmicMembrane	0	10	0	0	0					478/519
FTL_0306	tryptophanyl-tRNA synthetase		6	37.966	0	0.0648368	2.02462		Cytoplasmic	9.97	0.01	0.01	0	0					441/519	306/689	Aminoacyl-tRNA biosynthesis
FTL_0307	dephospho-CoA kinase	coaE	4	23.434	0	0.324896	1.31809		Cytoplasmic	9.97	0.01	0.01	0	0						538/689	Pantothenate and CoA biosynthesis ;Metabolic pathways
FTL_0309	pyruvate dehydrogenase subunit E1	aceE	40	100.27	0	0.810497	0.179851		Cytoplasmic	9.97	0.01	0.01	0	0			X		178/519	110/689	Glycolysis / Gluconeogenesis ;Citrate cycle (TCA cycle) ;Pyruvate metabolism ;Metabolic pathways ;Biosynthesis of secondary metabolites ;Microbial metabolism in diverse environments ;Biosynthesis of antibiotics ;Carbon metabolism
FTL_0310	dihydrolipoamide acetyltransferase		28	56.798	0	0.106879	1.77595		Cytoplasmic	9.97	0.01	0.01	0	0			X		70/519	119/689	Glycolysis / Gluconeogenesis ;Citrate cycle (TCA cycle) ;Pyruvate metabolism ;Metabolic pathways ;Biosynthesis of secondary metabolites ;Microbial metabolism in diverse environments ;Biosynthesis of antibiotics ;Carbon metabolism
FTL_0311	dihydrolipoamide dehydrogenase		19	50.527	0	0.12811	1.926		Cytoplasmic	9.97	0.01	0.01	0	0			X		68/519	76/689	Glycolysis / Gluconeogenesis ;Citrate cycle (TCA cycle) ;Glycine, serine and threonine metabolism ;Valine, leucine and isoleucine degradation ;Pyruvate metabolism ;Glyoxylate and dicarboxylate metabolism ;Propanoate metabolism ;Metabolic pathways ;Biosynthesis of secondary metabolites ;Microbial metabolism in diverse environments ;Biosynthesis of antibiotics ;Carbon metabolism
FTL_0317	hypothetical protein		13	12.214	0	0.049966	1.09719		Unknown	2	2	2	2	2	SpII	11.8869	X		6/519	3/689
FTL_0318	lipoprotein		2	8.7085	0	0.0256573	4.4637		Unknown	2	2	2	2	2	SpII - SpI	4.6771			395/519	70/689
FTL_0319	hypothetical protein		3	47.462	0	0.670992	0.499811		CytoplasmicMembrane	0	10	0	0	0
FTL_0325	OmpA family protein		28	46.754	0	0.34319	0.657593		OuterMembrane	0.01	0.01	0.03	9.92	0.03	SpII	8.36868	X	X	99/519	33/689
FTL_0327	4-hydroxy-3-methylbut-2-enyl diphosphate reductase	ispH	3	35.129	0	0.0632268	1.21437		Cytoplasmic	9.97	0.01	0.01	0	0						622/689	Terpenoid backbone biosynthesis ;Metabolic pathways ;Biosynthesis of secondary metabolites ;Biosynthesis of antibiotics
FTL_0329	CDP-alcohol phosphatidyltransferase		6	30.119	0	0.187844	0.92419		CytoplasmicMembrane	0	10	0	0	0					32/519	106/689	Glycine, serine and threonine metabolism ;Glycerophospholipid metabolism ;Metabolic pathways ;Biosynthesis of secondary metabolites
FTL_0331	TolQ protein		9	26.247	0	0.904645	-0.0772486		CytoplasmicMembrane	0	10	0	0	0						486/689	Microbial metabolism in diverse environments
FTL_0332	TolR protein		3	15.901	0	0.519624	0.670922		CytoplasmicMembrane	0.15	9.82	0.01	0.01	0.01	SpI - TMH	2.41089				515/689
FTL_0333	hypothetical protein		9	34.654	0	0.118348	0.923027		Cytoplasmic	8.96	0.51	0.26	0.01	0.26			X		513/519	554/689
FTL_0334	TolB protein precursor		26	48.452	0	0.146546	0.94558		Periplasmic	0.33	0.06	9.44	0.06	0.11	SpI	7.70468			512/519	205/689
FTL_0335	lipoprotein		2	8.3812	0	0.17531	1.71453		Unknown	2	2	2	2	2	SpII	9.99154
FTL_0336	peptidoglycan-associated lipoprotein		30	23.291	0	0.0807055	1.09519		OuterMembrane	0	0	0	10	0	SpII	16.6724	X	X	14/519	6/689
FTL_0345	bile acid symporter family protein		1	33.703	0	0.0974309	-2.12174		CytoplasmicMembrane	0	10	0	0	0
FTL_0348			6	21.533	0	0.86423	0.166446		Unknown	0	2.5	2.5	2.5	2.5
FTL_0354	hypothetical protein		2	14.036	0	0.259273	0.823773		Unknown	2	2	2	2	2
FTL_0357	ribonuclease PH	rph	7	25.44	0	0.308475	1.48259		Cytoplasmic	9.26	0.24	0.48	0.01	0.01			X		285/519	343/689
FTL_0359	Type IV pili fiber building block protein		3	33.72	0	0.0653357	2.10112		Unknown	2	2	2	2	2	SpI	4.30329
FTL_0360	heat shock protein HtpX		6	41.004	0	0.554555	0.2931		CytoplasmicMembrane	0	10	0	0	0					248/519	487/689
FTL_0361	LemA-like protein		13	21.986	0	0.338262	-0.582992		Cytoplasmic	8.96	0.51	0.26	0.01	0.26			X		11/519	38/689
FTL_0371	hypothetical protein		1	24.895	0	0.531172	0.401337		Unknown	2	2	2	2	2	SpI	5.8374
FTL_0372	NAD(P)H-dependent glycerol-3-phosphate dehydrogenase	gpsA	8	36.677	0	0.150354	2.41956		Cytoplasmic	9.26	0.24	0.48	0.01	0.01	SpI	2.77891			180/519	250/689	Glycerophospholipid metabolism ;Biosynthesis of secondary metabolites
FTL_0373	hypothetical protein		3	19.786	0	0.0580003	-4.17611		CytoplasmicMembrane	0	10	0	0	0
FTL_0374	DNA repair protein RadA		1	50.269	0	0.0661378	1.71275		Cytoplasmic	8.96	0.51	0.26	0.01	0.26
FTL_0377	chorismate synthase		6	38.068	0	0.130646	2.08605		Cytoplasmic	9.97	0.01	0.01	0	0					424/519	351/689	Phenylalanine, tyrosine and tryptophan biosynthesis ;Metabolic pathways ;Biosynthesis of secondary metabolites ;Biosynthesis of antibiotics ;Biosynthesis of amino acids
FTL_0379	methionine sulfoxide reductase B		5	19.632	0	0.389564	0.705944		Cytoplasmic	9.26	0.24	0.48	0.01	0.01	SpI	5.16874	X
FTL_0380	superoxide dismuate (Cu-Zn) precusor		5	19.887	0	0.0467002	1.21057		Periplasmic	0	0	10	0	0	SpII	5.68854			28/519	11/689
FTL_0387	aspartate aminotransferase		20	44.382	0	0.356151	0.851193		Cytoplasmic	9.97	0.01	0.01	0	0			X	X	170/519	74/689	2-Oxocarboxylic acid metabolism ;Arginine biosynthesis ;Alanine, aspartate and glutamate metabolism ;Cysteine and methionine metabolism ;Arginine and proline metabolism ;Phenylalanine metabolism ;Phenylalanine, tyrosine and tryptophan biosynthesis ;Novobiocin biosynthesis ;Metabolic pathways ;Biosynthesis of secondary metabolites ;Biosynthesis of antibiotics ;Biosynthesis of amino acids
FTL_0388	cation transporter		2	33.755	0	0.893379	0.224584		CytoplasmicMembrane	0	10	0	0	0
FTL_0393	hypothetical protein		2	27.489	0	0.401668	0.751736		CytoplasmicMembrane	0	10	0	0	0						523/689
FTL_0394	bifunctional 5,10-methylene-tetrahydrofolate dehydrogenase/ 5,10-methylene-tetrahydrofolate cyclohydrolase		4	30.482	0	0.276377	1.05063		Cytoplasmic	9.97	0.01	0.01	0	0						444/689	One carbon pool by folate ;Metabolic pathways ;Microbial metabolism in diverse environments ;Carbon metabolism
FTL_0396	fusion protein PurC/PurD		3	86.525	0	0.956023	0.0330187		Cytoplasmic	9.97	0.01	0.01	0	0						556/689	Purine metabolism ;Metabolic pathways ;Biosynthesis of secondary metabolites ;Biosynthesis of antibiotics
FTL_0398	phosphoribosylaminoimidazole carboxylase,catalyic subunit		7	17.165	0	0.233535	1.75313		Unknown	2	2	2	2	2						248/689	Purine metabolism ;Metabolic pathways ;Biosynthesis of secondary metabolites ;Biosynthesis of antibiotics
FTL_0399	phosphoribosylaminoimidazole carboxylase ATPase subunit		14	40.285	0	0.0674474	2.53026		CytoplasmicMembrane	2.11	7.88	0	0	0					260/519	252/689	Purine metabolism ;Metabolic pathways ;Biosynthesis of secondary metabolites ;Biosynthesis of antibiotics
FTL_0403	hypothetical protein		2	9.2585	0	0.68877	-0.267179		CytoplasmicMembrane	0.04	9.82	0.12	0.01	0.01
FTL_0404	glucose kinase		10	37.56	0	0.098041	1.85406		Cytoplasmic	9.97	0.01	0.01	0	0					320/519	303/689	Glycolysis / Gluconeogenesis ;Galactose metabolism ;Starch and sucrose metabolism ;Amino sugar and nucleotide sugar metabolism ;Streptomycin biosynthesis ;Metabolic pathways ;Biosynthesis of secondary metabolites ;Microbial metabolism in diverse environments ;Biosynthesis of antibiotics ;Carbon metabolism
FTL_0405	menaquinone biosynthesis methyltransferase		3	28.004	0	0.500562	0.766417		Cytoplasmic	9.97	0.01	0.01	0	0						619/689	Ubiquinone and other terpenoid-quinone biosynthesis ;Metabolic pathways ;Biosynthesis of secondary metabolites
FTL_0406	hypothetical protein		2	22.143	0	0.810615	0.180046		Unknown	2	2	2	2	2						543/689
FTL_0407	2-polyprenylphenol 6-hydroxylase		13	63.814	0	0.112637	1.05913		CytoplasmicMembrane	2.11	7.88	0	0	0			X
FTL_0408	histidine triad (HIT) family protein		1	12.5	0	0.217182	1.37191		Cytoplasmic	9.26	0.24	0.48	0.01	0.01
FTL_0410	hypothetical protein		4	32.374	0	0.461096	1.45241		Cytoplasmic	8.96	0.51	0.26	0.01	0.26					445/519
FTL_0411	hypothetical protein		9	33.057	0	0.21355	0.914639		Unknown	2	2	2	2	2	SpII - SpI	2.26394
FTL_0412	UDP-N-acetylenolpyruvoylglucosamine reductase		4	32.079	0	0.885365	0.205063		Cytoplasmic	9.26	0.24	0.48	0.01	0.01							Amino sugar and nucleotide sugar metabolism ;Peptidoglycan biosynthesis ;Metabolic pathways
FTL_0413	UDP-N-acetylglucosamine 1-carboxyvinyltransferase		8	48.485	0	0.152795	2.20506		Cytoplasmic	9.97	0.01	0.01	0	0						500/689	Amino sugar and nucleotide sugar metabolism ;Peptidoglycan biosynthesis ;Metabolic pathways
FTL_0419	oligopeptidase A		19	76.569	0	0.363906	0.781574		Cytoplasmic	9.97	0.01	0.01	0	0					446/519	452/689
FTL_0421	lipoprotein		20	15.772	0	0.449856	0.398406		OuterMembrane	0	0	0	10	0	SpII	13.9843	X	X	3/519	1/689
FTL_0423	hypothetical protein		9	19.303	0	0.0694518	1.11676		Unknown	2	2	2	2	2	SpII	14.9313	X		20/519	9/689
FTL_0424	lipoprotein		7	17.239	0	0.0129455	2.01638		OuterMembrane	0.01	0.01	0.03	9.92	0.03	SpII	12.5945			156/519	46/689
FTL_0425	Type IV pili glycosylation protein		1	51.277	0	0.140964	0.98105		CytoplasmicMembrane	0	10	0	0	0
FTL_0426	DNA topoisomerase I		7	87.25	0	0.936016	0.0934737		Cytoplasmic	9.97	0.01	0.01	0	0						503/689
FTL_0430	hypothetical protein		8	33.41	0	0.123843	0.995772		Extracellular	0.34	0.02	0.19	0	9.45					104/519	598/689
FTL_0434	hypothetical protein		9	17.923	0	0.0921529	0.977974		Unknown	2	2	2	2	2	SpII	6.10867			304/519	169/689
FTL_0436	isoleucyl-tRNA synthetase	ileS	2	106.97	0	0.89529	-0.0983122		Cytoplasmic	9.97	0.01	0.01	0	0			X		335/519	283/689	Aminoacyl-tRNA biosynthesis
FTL_0437	riboflavin biosynthesis protein RibF		2	34.968	0	0.0224678	2.16906		Cytoplasmic	9.97	0.01	0.01	0	0							Riboflavin metabolism ;Metabolic pathways ;Biosynthesis of secondary metabolites
FTL_0438	malate dehydrogenase		25	67.344	0	0.131498	2.24635		Cytoplasmic	8.96	0.51	0.26	0.01	0.26			X		198/519	148/689	Two-component system ;Pyruvate metabolism ;Carbon metabolism
FTL_0444	methionyl-tRNA synthetase	metG	4	76.59	0	0.37581	0.524239		Cytoplasmic	9.97	0.01	0.01	0	0					327/519	366/689	Aminoacyl-tRNA biosynthesis ;Selenocompound metabolism
FTL_0448	hypothetical protein		1	24.219	0	0.0709914	1.29639		CytoplasmicMembrane	0	10	0	0	0
FTL_0450	phosphatidylserine decarboxylase	psd	8	32.127	0	0.385294	0.461478		CytoplasmicMembrane	0.15	9.82	0.01	0.01	0.01					206/519	493/689	Glycerophospholipid metabolism ;Metabolic pathways ;Biosynthesis of secondary metabolites
FTL_0451	hypothetical protein		21	36.385	0	0.0668049	1.08432		Cytoplasmic	8.96	0.51	0.26	0.01	0.26	SpII	10.6718			220/519	100/689
FTL_0452	bifunctional nicotinamide mononucleotide adenylyltransferase/ADP-ribose pyrophosphatase		2	40.379	0	0.912809	-0.0879674		Cytoplasmic	8.96	0.51	0.26	0.01	0.26							Nicotinate and nicotinamide metabolism Metabolic pathways
FTL_0453	UDP-N-acetylglucosamine pyrophosphorylase/glucosamine-1-phosphate N-acetyltransferase		16	49.655	0	0.167401	3.02662		Cytoplasmic	9.97	0.01	0.01	0	0					245/519	229/689	Amino sugar and nucleotide sugar metabolism ;Metabolic pathways ;Biosynthesis of antibiotics
FTL_0454	glucosamine--fructose-6-phosphate aminotransferase		6	67.471	0	0.175438	1.14085		Cytoplasmic	9.97	0.01	0.01	0	0					321/519	298/689	Alanine, aspartate and glutamate metabolism ;Amino sugar and nucleotide sugar metabolism ;Metabolic pathways ;Biosynthesis of antibiotics
FTL_0462	DNA topoisomerase IV subunit A		1	83.93	0	0.210879	-1.03802		Cytoplasmic	9.12	0.88	0	0	0			X			662/689
FTL_0463	5-methylthioadenosine/S-adenosylhomocysteine nucleosidase		3	24.916	0	0.37196	0.855633		Cytoplasmic	8.96	0.51	0.26	0.01	0.26						433/689	Ubiquinone and other terpenoid-quinone biosynthesis ;Cysteine and methionine metabolism ;Metabolic pathways ;Biosynthesis of secondary metabolites ;Biosynthesis of amino acids
FTL_0465	BNR/Asp-box repeat-containing protein		7	42.563	0	0.908155	-0.065363		CytoplasmicMembrane	0.04	9.82	0.12	0.01	0.01						682/689
FTL_0466	soluble lytic murein transglycosylase		34	76.898	0	0.354746	0.712939		Periplasmic	0.33	0.06	9.44	0.06	0.11	SpI	8.77979	X		499/519	548/689
FTL_0473	peptide deformylase		4	24.261	0	0.387039	0.661507		Cytoplasmic	9.26	0.24	0.48	0.01	0.01					277/519	254/689
FTL_0474	lipoprotein releasing system, subunit C,putative membrane protein		9	48.229	0	0.429753	0.452959		CytoplasmicMembrane	0	10	0	0	0						578/689	ABC transporters
FTL_0475	lipoprotein releasing system, subunit D, ABC transporter ATP-binding protein		3	25.726	0	0.646112	0.452803		CytoplasmicMembrane	0.15	9.82	0.01	0.01	0.01							ABC transporters
FTL_0476	lysine decarboxylase, inducable		10	81.934	0	0.144637	1.47091		Cytoplasmic	9.97	0.01	0.01	0	0			X		430/519	385/689	Lysine degradation ;Metabolic pathways ;Biosynthesis of secondary metabolites
FTL_0477	glycine cleavage system aminomethyltransferase T	gcvT	10	39.516	0	0.234756	1.11282		Cytoplasmic	9.97	0.01	0.01	0	0					262/519	199/689	Glycine, serine and threonine metabolism ;Glyoxylate and dicarboxylate metabolism ;One carbon pool by folate ;Metabolic pathways ;Biosynthesis of secondary metabolites ;Biosynthesis of antibiotics ;Carbon metabolism
FTL_0478	glycine cleavage system H protein		2	13.911	0	0.101485	1.54976		Cytoplasmic	8.96	0.51	0.26	0.01	0.26							Glycine, serine and threonine metabolism ;Glyoxylate and dicarboxylate metabolism ;Metabolic pathways ;Biosynthesis of secondary metabolites ;Biosynthesis of antibiotics ;Carbon metabolism
FTL_0479	glycine dehydrogenase subunit 1		7	49.666	0	0.14676	2.57324		Cytoplasmic	9.97	0.01	0.01	0	0					242/519	176/689	Glycine, serine and threonine metabolism ;Glyoxylate and dicarboxylate metabolism ;Metabolic pathways ;Biosynthesis of secondary metabolites ;Biosynthesis of antibiotics ;Carbon metabolism
FTL_0480	glycine dehydrogenase subunit 2		30	52.781	0	0.119972	2.95653		Cytoplasmic	9.97	0.01	0.01	0	0			X		317/519	167/689	Glycine, serine and threonine metabolism ;Glyoxylate and dicarboxylate metabolism ;Metabolic pathways ;Biosynthesis of secondary metabolites ;Biosynthesis of antibiotics ;Carbon metabolism
FTL_0481	shikimate 5-dehydrogenase		4	31.42	0	0.35348	1.12224		Unknown	2	2	2	2	2						490/689	Phenylalanine, tyrosine and tryptophan biosynthesis ;Metabolic pathways ;Biosynthesis of secondary metabolites ;Biosynthesis of antibiotics ;Biosynthesis of amino acids
FTL_0483	glycogen branching protein		1	74.922	0	0.789464	-0.144162		Cytoplasmic	9.97	0.01	0.01	0	0						604/689	Starch and sucrose metabolism ;Metabolic pathways ;Biosynthesis of secondary metabolites
FTL_0484	phosphoglucomutase		7	59.742	0	0.0194311	1.5177		Unknown	2	2	2	2	2					358/519	230/689	Glycolysis / Gluconeogenesis ;Pentose phosphate pathway ;Galactose metabolism ;Purine metabolism ;Starch and sucrose metabolism ;Amino sugar and nucleotide sugar metabolism ;Streptomycin biosynthesis ;Metabolic pathways ;Biosynthesis of secondary metabolites ;Microbial metabolism in diverse environments ;Biosynthesis of antibiotics
FTL_0485	glucose-1-phosphate adenylyltransferase	glgC	19	47.54	0	0.211658	1.94619		Cytoplasmic	8.96	0.51	0.26	0.01	0.26					115/519		Starch and sucrose metabolism ;Amino sugar and nucleotide sugar metabolism ;Metabolic pathways ;Biosynthesis of secondary metabolites
FTL_0486	glycogen synthase	glgA	4	53.546	0	0.752609	0.248541		Cytoplasmic	9.26	0.24	0.48	0.01	0.01					500/519	520/689	Starch and sucrose metabolism ;Metabolic pathways ;Biosynthesis of secondary metabolites
FTL_0487	maltodextrin phosphorylase		9	86.447	0	0.163281	1.71946		Cytoplasmic	9.97	0.01	0.01	0	0							Starch and sucrose metabolism ;Metabolic pathways ;Biosynthesis of secondary metabolites
FTL_0489	glycyl-tRNA synthetase subunit alpha	glyQ	7	34.31	0	0.318472	1.01123		Cytoplasmic	9.97	0.01	0.01	0	0					250/519	236/689	Aminoacyl-tRNA biosynthesis
FTL_0491	outer membrane lipoprotein		2	14.176	0	0.568565	0.359817		Unknown	2	2	2	2	2	SpII	9.27448			375/519	317/689
FTL_0492	UDP-N--acetylmuramoylalanyl-D-glutamyl-2,6- diaminopimelate-D-alanyl-D-alanyl ligase		7	50.164	0	0.242657	0.874891		Cytoplasmic	9.97	0.01	0.01	0	0						529/689	Lysine biosynthesis ;Peptidoglycan biosynthesis ;Metabolic pathways ;Vancomycin resistance
FTL_0493	hypothetical protein		7	29.606	0	0.0513827	1.37399		Periplasmic	0.01	0.01	9.83	0.01	0.14	SpI	12.838			229/519	352/689
FTL_0506	UDP-2,3-diacylglucosamine hydrolase		3	28.331	0	0.100125	1.56524		Cytoplasmic	9.97	0.01	0.01	0	0							Lipopolysaccharide biosynthesis ;Metabolic pathways
FTL_0507	orotate phosphoribosyltransferase	pyrE	6	23.373	0	0.494176	0.723646		Cytoplasmic	9.26	0.24	0.48	0.01	0.01					354/519	393/689	Pyrimidine metabolism ;Metabolic pathways
FTL_0513	hypothetical protein		3	11.385	0	0.290917	1.15985		Unknown	2	2	2	2	2							ABC transporters
FTL_0514	hypothetical protein		10	25.258	0	0.446896	0.499228		Unknown	0	2.5	2.5	2.5	2.5	SpI	10.8516			409/519	683/689	ABC transporters
FTL_0515	ABC transporter substrate-binding protein		2	19.052	0	0.886978	-0.0718335		Unknown	2	2	2	2	2					311/519	459/689	ABC transporters
FTL_0517	ABC transporter ATP-binding protein		6	30.049	0	0.248687	0.703761		CytoplasmicMembrane	0.15	9.82	0.01	0.01	0.01						615/689	ABC transporters
FTL_0518	cell division topological specificity factor MinE		6	10.184	0	0.467441	-0.785732		Cytoplasmic	9.26	0.24	0.48	0.01	0.01					294/519	241/689
FTL_0519	septum site-determining protein MinD		19	30.12	0	0.806489	-0.177783		Cytoplasmic	9.12	0.88	0	0	0					381/519	414/689
FTL_0520	septum site-determining protein MinC		3	24.874	0	0.470907	-0.789474		Cytoplasmic	9.97	0.01	0.01	0	0					515/519	461/689
FTL_0522	50S ribosomal protein L28	rpmB	2	8.9393	0	0.146252	1.19394		Cytoplasmic	9.26	0.24	0.48	0.01	0.01						115/689	Ribosome
FTL_0523	hypothetical protein		2	12.225	0	0.0183052	1.70647		Extracellular	0	0.01	0.11	0.23	9.65	SpII	10.3065			66/519	17/689
FTL_0525	fumerate hydratase		6	55.064	0	0.113475	1.48273		Cytoplasmic	9.97	0.01	0.01	0	0					447/519	443/689	Citrate cycle (TCA cycle) ;Pyruvate metabolism ;Metabolic pathways ;Biosynthesis of secondary metabolites ;Microbial metabolism in diverse environments ;Biosynthesis of antibiotics ;Carbon metabolism
FTL_0529	uracil-DNA glycosylase		5	25.426	0	0.644998	0.81024		Cytoplasmic	9.26	0.24	0.48	0.01	0.01					305/519		Base excision repair
FTL_0533	DNA gyrase subunit A		12	97.102	0	0.0912423	2.13703		Cytoplasmic	9.97	0.01	0.01	0	0			X		382/519	364/689
FTL_0535	outer membrane protein		16	87.631	0	0.0944455	1.65051		OuterMembrane	0	0	0	10	0	SpI	11.4997				405/689
FTL_0536	outer membrane protein OmpH		8	18.782	0	0.800503	-0.210856		Unknown	0	2.5	2.5	2.5	2.5	SpI	17.3589	X		377/519	567/689
FTL_0537	UDP-3-O-[3-hydroxymyristoyl] glucosamine N-acyltransferase	lpxD	4	35.442	0	0.0376373	3.31298		Cytoplasmic	9.97	0.01	0.01	0	0					501/519	313/689	Lipopolysaccharide biosynthesis ;Metabolic pathways
FTL_0538	(3R)-hydroxymyristoyl-ACP dehydratase	fabZ	11	18.15	0	0.194978	1.81983		Cytoplasmic	9.97	0.01	0.01	0	0			X		17/519	68/689	Fatty acid biosynthesis ;Biotin metabolism ;Metabolic pathways ;Fatty acid metabolism
FTL_0539	UDP-N-acetylglucosamine acyltransferase		11	28.092	0	0.840257	-0.139939		Cytoplasmic	9.97	0.01	0.01	0	0			X		126/519	183/689	Lipopolysaccharide biosynthesis ;Metabolic pathways ;Cationic antimicrobial peptide (CAMP) resistance
FTL_0540	lipid-A-disaccharide synthase	lpxB	14	43.087	0	0.149467	0.824007		Cytoplasmic	9.97	0.01	0.01	0	0						507/689	Lipopolysaccharide biosynthesis ;Metabolic pathways
FTL_0541	hypothetical protein		6	22.436	0	0.586203	0.311777		Unknown	2	2	2	2	2						316/689
FTL_0547	3-deoxy-D-manno-octulosonic-acid transferase		11	49.828	0	0.138619	0.907754		Cytoplasmic	8.96	0.51	0.26	0.01	0.26					502/519	451/689	Lipopolysaccharide biosynthesis ;Metabolic pathways
FTL_0549	pyrroline-5-carboxylate reductase		2	30.081	0	0.429756	0.873559		Cytoplasmic	9.26	0.24	0.48	0.01	0.01							Arginine and proline metabolism ;Metabolic pathways ;Biosynthesis of secondary metabolites ;Biosynthesis of antibiotics ;Biosynthesis of amino acids
FTL_0552	two-component response regulator		5	25.519	0	0.222714	2.08684		Cytoplasmic	9.97	0.01	0.01	0	0			X		325/519	162/689	Two-component system ;Quorum sensing
FTL_0553	signal peptidase I		14	32.866	0	0.334569	0.509614		CytoplasmicMembrane	0.15	9.82	0.01	0.01	0.01					432/519	355/689	Quorum sensing ;Protein export
FTL_0556	ribonuclease R		19	85.962	0	0.0828257	3.00594		Cytoplasmic	9.97	0.01	0.01	0	0			X			586/689	RNA degradation
FTL_0569	hypothetical protein		11	19.785	0	0.724986	0.303925		Unknown	2	2	2	2	2	SpI	11.7189	X	X	62/519	39/689
FTL_0571	hypothetical protein		15	22.451	0	0.0698917	1.00068		Unknown	2	2	2	2	2	SpII	7.0404	X		56/519	34/689
FTL_0572	hypothetical protein		33	51.977	0	0.0633929	1.23244		Unknown	0	2.5	2.5	2.5	2.5	SpI	24.6269	X	X	163/519	48/689
FTL_0573	hypothetical protein		8	35.78	0	0.143287	1.12642		Unknown	0	2.5	2.5	2.5	2.5	SpI	12.99			494/519	544/689
FTL_0574	hypothetical protein		13	52.2	0	0.660604	0.461376		OuterMembrane	0.03	0.01	0.09	9.49	0.38	SpI - SpII	1.0985	X			629/689
FTL_0583	acetyl-CoA acetyltransferase		18	41.723	0	0.317831	1.16891		Cytoplasmic	9.97	0.01	0.01	0	0					147/519	67/689	alpha-Linolenic acid metabolism ;Fatty acid degradation ;Valine, leucine and isoleucine degradation ;Geraniol degradation ;Benzoate degradation ;Metabolic pathways ;Biosynthesis of secondary metabolites ;Microbial metabolism in diverse environments ;Biosynthesis of antibiotics ;Fatty acid metabolism
FTL_0584	bifunctional 3-hydroxacyl-CoA dehydrogenase/acyl-CoA-binding protein		41	100.62	0	0.805591	0.257499		Cytoplasmic	9.97	0.01	0.01	0	0			X		190/519	174/689	Fatty acid degradation ;Benzoate degradation ;Butanoate metabolism ;Metabolic pathways ;Microbial metabolism in diverse environments ;Carbon metabolism ;Fatty acid metabolism
FTL_0585	acyl-CoA dehydrogenase	fadE	28	83.333	0	0.18631	0.814106		Unknown	2	2	2	2	2			X		136/519	190/689
FTL_0586	long chain fatty acid CoA ligase		14	63.064	0	0.0556408	1.5026		CytoplasmicMembrane	0.15	9.82	0.01	0.01	0.01					380/519	371/689	Fatty acid biosynthesis ;Fatty acid degradation ;Metabolic pathways ;Fatty acid metabolism ;Quorum sensing
FTL_0588	isocitrate dehydrogenase		9	82.382	0	0.946127	0.0624148		Cytoplasmic	9.97	0.01	0.01	0	0					221/519	185/689	2-Oxocarboxylic acid metabolism ;Citrate cycle (TCA cycle) ;Glutathione metabolism ;Metabolic pathways ;Biosynthesis of secondary metabolites ;Microbial metabolism in diverse environments ;Biosynthesis of antibiotics ;Carbon metabolism ;Biosynthesis of amino acids
FTL_0589	hypothetical protein		13	33.263	0	0.453126	0.397017		CytoplasmicMembrane	0.04	9.82	0.12	0.01	0.01			X		29/519	80/689
FTL_0592	dTDP-glucose 4,6-dehydratase		17	65.709	0	0.872159	0.134384		CytoplasmicMembrane	0	10	0	0	0			X			594/689
FTL_0593	galactosyl transferase		9	23.778	0	0.95893	0.0489098		CytoplasmicMembrane	0.15	9.82	0.01	0.01	0.01			X
FTL_0594	UDP-glucose 4-epimerase		8	29.955	0	0.794669	0.177588		Unknown	2	2	2	2	2	SpI	5.39462	X			655/689	Galactose metabolism ;Amino sugar and nucleotide sugar metabolism ;Metabolic pathways
FTL_0595	galacturonosyl transferase		11	41.599	0	0.943962	0.048973		Cytoplasmic	9.97	0.01	0.01	0	0			X			635/689
FTL_0596	UDP-glucose/GDP-mannose dehydrogenase		21	48.862	0	0.287049	0.739287		Cytoplasmic	9.97	0.01	0.01	0	0			X		237/519	118/689	Amino sugar and nucleotide sugar metabolism
FTL_0597	NAD dependent epimerase		8	36.418	0	0.467766	0.481062		Cytoplasmic	9.97	0.01	0.01	0	0					396/519	305/689	Amino sugar and nucleotide sugar metabolism ;Metabolic pathways
FTL_0599	glycosyl transferase family protein		8	42.248	0	0.117635	0.980488		Cytoplasmic	8.96	0.51	0.26	0.01	0.26						688/689
FTL_0600	asparagine synthase		10	71.808	0	0.745932	-0.2181		Cytoplasmic	9.26	0.24	0.48	0.01	0.01							Alanine, aspartate and glutamate metabolism ;Metabolic pathways ;Biosynthesis of secondary metabolites
FTL_0601	sugar transamine/perosamine synthetase		10	40.683	0	0.324398	1.294		Cytoplasmic	9.97	0.01	0.01	0	0					313/519	467/689
FTL_0602	hypothetical protein		10	27.863	0	0.280037	0.714008		Cytoplasmic	8.96	0.51	0.26	0.01	0.26					342/519	401/689
FTL_0603	O-antigen flippase		2	56.228	0	0.130254	1.60888		CytoplasmicMembrane	0	10	0	0	0
FTL_0604	glycosyltransferase		11	32.976	0	0.623837	0.310048		Cytoplasmic	8.96	0.51	0.26	0.01	0.26			X			525/689
FTL_0605	glucose-1-phosphate thymidylyltransferase		11	32.456	0	0.286801	1.59883		Unknown	2	2	2	2	2					429/519	367/689	Streptomycin biosynthesis ;Polyketide sugar unit biosynthesis ;Acarbose and validamycin biosynthesis ;Biosynthesis of antibiotics
FTL_0606	dTDP-D-glucose 4,6-dehydratase		14	38.786	0	0.13035	2.8555		Cytoplasmic	9.97	0.01	0.01	0	0					413/519	331/689	Streptomycin biosynthesis ;Polyketide sugar unit biosynthesis ;Acarbose and validamycin biosynthesis ;Biosynthesis of antibiotics
FTL_0609	phosphomannomutase		3	54.705	0	0.086449	-1.23421		Cytoplasmic	9.97	0.01	0.01	0	0						605/689	Fructose and mannose metabolism ;Amino sugar and nucleotide sugar metabolism ;Metabolic pathways ;Biosynthesis of secondary metabolites ;Biosynthesis of antibiotics
FTL_0610	transcription termination factor Rho	rho	7	47.128	0	0.276411	1.07535		CytoplasmicMembrane	2.11	7.88	0	0	0			X		433/519	402/689	RNA degradation
FTL_0611	thioredoxin		2	12.023	0	0.63493	-0.404692		Cytoplasmic	9.26	0.24	0.48	0.01	0.01
FTL_0612	exopolyphosphatase		2	34.334	0	0.269078	0.990384		Cytoplasmic	9.97	0.01	0.01	0	0						512/689	Purine metabolism
FTL_0616	DNA-directed RNA polymerase subunit alpha		8	35.074	0	0.0177382	2.27752		Cytoplasmic	9.97	0.01	0.01	0	0			X		127/519	116/689	Purine metabolism ;Pyrimidine metabolism ;Metabolic pathways ;RNA polymerase
FTL_0617	hypothetical protein		14	16.809	0	0.380815	1.2369		Cytoplasmic	8.96	0.51	0.26	0.01	0.26			X	X	2/519	13/689	Porphyrin and chlorophyll metabolism
FTL_0620	deoxyribonuclease		2	28.998	0	0.577429	0.391938		Cytoplasmic	9.97	0.01	0.01	0	0
FTL_0623	ABC transporter ATP-binding protein		4	34.827	0	0.0128766	2.01912		CytoplasmicMembrane	2.11	7.88	0	0	0			X
FTL_0625	glycosyl transferase family protein		7	35.582	0	0.571947	0.331666		CytoplasmicMembrane	0.01	9.99	0	0	0			X			636/689
FTL_0627	threonine efflux protein		3	23.769	0	0.0525009	2.08429		CytoplasmicMembrane	0	10	0	0	0						534/689
FTL_0637	hypothetical protein		7	25.566	0	0.222955	2.06712		Cytoplasmic	9.97	0.01	0.01	0	0					425/519	255/689
FTL_0644	carbon-nitrogen hydrolase		5	29.585	0	0.226402	1.93246		Cytoplasmic	9.26	0.24	0.48	0.01	0.01					292/519	321/689
FTL_0645	lipoprotein		9	14.883	0	0.595717	0.304449		Unknown	0	2.5	2.5	2.5	2.5	SpII	6.74335			26/519	12/689
FTL_0655	hypothetical protein		20	40.009	0	0.174233	0.762589		Unknown	0	2.5	2.5	2.5	2.5			X		199/519	184/689
FTL_0656	hypothetical protein		14	44.513	0	0.148513	0.878114		Cytoplasmic	8.96	0.51	0.26	0.01	0.26			X			506/689
FTL_0657	hydroxyacylglutathione hydrolase		5	28.833	0	0.189134	1.19695		Cytoplasmic	9.97	0.01	0.01	0	0							Pyruvate metabolism
FTL_0659	cell division protein		11	26.953	0	0.625577	0.263522		Unknown	2	2	2	2	2						438/689
FTL_0661	hypothetical protein		18	59.928	0	0.209333	0.848092		Unknown	0	2.5	2.5	2.5	2.5	SpI	14.9149			78/519	182/689
FTL_0665	hypothetical protein		8	58.333	0	0.169268	1.02974		Cytoplasmic	9.26	0.24	0.48	0.01	0.01
FTL_0671	pantothenate kinase		10	27.922	0	0.366871	1.27494		Cytoplasmic	8.96	0.51	0.26	0.01	0.26			X		96/519	469/689	Pantothenate and CoA biosynthesis ;Metabolic pathways
FTL_0673	pantoate-beta-alanine ligase		10	29.685	0	0.210124	1.08508		Cytoplasmic	9.97	0.01	0.01	0	0			X			434/689	beta-Alanine metabolism ;Pantothenate and CoA biosynthesis ;Metabolic pathways ;Biosynthesis of secondary metabolites
FTL_0674	3-methyl-2-oxobutanoate hydroxymethyltransferase	panB	12	31.173	0	0.205869	1.7095		Unknown	2	2	2	2	2					223/519	209/689	Pantothenate and CoA biosynthesis ;Metabolic pathways ;Biosynthesis of secondary metabolites
FTL_0675	hypothetical protein		9	27.475	0	0.141211	1.52973		Unknown	2	2	2	2	2			X			587/689
FTL_0680	polyamine transporter, subunit H, ABC transporter, membrane protein		2	33.272	0	0.11802	1.72345		CytoplasmicMembrane	0	10	0	0	0							ABC transporters
FTL_0681	polyamine transporter, ABC transporter,ATP-binding protein		10	42.296	0	0.555237	0.764441		CytoplasmicMembrane	0	10	0	0	0			X			514/689	ABC transporters
FTL_0684	hypothetical protein		4	16.013	0	0.44678	0.665925		Multiple localization sites	0	4.9	2.5	0.1	2.5	SpII - SpI	4.75083				57/689
FTL_0686	outer membrane efflux protein		8	54.535	0	0.622221	0.467997		OuterMembrane	0	0	0	10	0	SpII - SpI	1.50666	X
FTL_0687	HlyD family secretion protein		9	37.853	0	0.961457	-0.0607396		Multiple localization sites	0.22	4.86	0.04	4.69	0.19			X			484/689
FTL_0691	proton-dependent oligopeptide transport (POT) family protein		4	54.907	0	0.258628	0.730301		CytoplasmicMembrane	0	10	0	0	0					92/519	411/689
FTL_0694	hypothetical protein		2	27.132	0	0.532912	0.464812		Unknown	2	2	2	2	2	SpI	9.95278			410/519	431/689
FTL_0695	cell entry (mce) related family protein		10	26.945	0	0.562159	0.403951		CytoplasmicMembrane	0.04	9.82	0.12	0.01	0.01			X		312/519	325/689	ABC transporters
FTL_0696	ABC transporter ATP-binding protein		10	28.918	0	0.525637	0.538573		CytoplasmicMembrane	0	10	0	0	0					368/519	675/689	ABC transporters
FTL_0697	ABC transporter membrane protein		4	40.407	0	0.125411	1.94321		CytoplasmicMembrane	0	10	0	0	0							ABC transporters
FTL_0698	hypothetical protein		5	32.093	0	0.5406	0.333183		Unknown	2	2	2	2	2	SpI	3.48418
FTL_0700	lipoprotein		10	32.068	0	0.0703433	1.60243		OuterMembrane	0.01	0.01	0.03	9.92	0.03	SpII	16.1754				392/689
FTL_0703	serine hydroxymethyltransferase	glyA	12	45.282	0	0.225989	1.4133		Cytoplasmic	9.97	0.01	0.01	0	0					169/519	65/689	Glycine, serine and threonine metabolism ;Cyanoamino acid metabolism ;Glyoxylate and dicarboxylate metabolism ;One carbon pool by folate ;Methane metabolism ;Metabolic pathways ;Biosynthesis of secondary metabolites ;Microbial metabolism in diverse environments ;Biosynthesis of antibiotics ;Carbon metabolism ;Biosynthesis of amino acids
FTL_0705	hypothetical protein		5	49.973	0	0.205573	0.831845		CytoplasmicMembrane	0	10	0	0	0					274/519	582/689
FTL_0707	glycosyl transferase family protein		8	35.285	0	0.743455	0.226067		Cytoplasmic	8.96	0.51	0.26	0.01	0.26					249/519
FTL_0708	hypothetical protein		5	42.239	0	0.10763	1.32021		Cytoplasmic	8.96	0.51	0.26	0.01	0.26
FTL_0709	glycosyl transferases group 1 family protein		15	40.637	0	0.0452128	1.28248		Cytoplasmic	8.96	0.51	0.26	0.01	0.26
FTL_0716	prolipoprotein diacylglyceryl transferase		3	30.549	0	0.358045	0.631398		CytoplasmicMembrane	0	10	0	0	0					158/519	296/689
FTL_0717	ribonuclease E		20	95.947	0	0.865953	0.108935		Cytoplasmic	9.94	0	0.04	0	0			X		366/519	328/689	RNA degradation
FTL_0721	DedA family protein		2	24.018	0	0.683219	-0.256128		CytoplasmicMembrane	0	10	0	0	0					423/519
FTL_0723	hypothetical protein		2	10.148	0	0.0989586	2.36919		Unknown	2	2	2	2	2					434/519	213/689
FTL_0730	haloacid dehalogenase-like hydrolase family protein		2	29.814	0	0.925103	-0.114716		Cytoplasmic	8.96	0.51	0.26	0.01	0.26						539/689
FTL_0736	ribose-5-phosphate isomerase A		3	24.466	0	0.814064	0.300821		Cytoplasmic	8.96	0.51	0.26	0.01	0.26					318/519	494/689	Pentose phosphate pathway ;Metabolic pathways ;Biosynthesis of secondary metabolites ;Microbial metabolism in diverse environments ;Biosynthesis of antibiotics ;Carbon metabolism ;Biosynthesis of amino acids
FTL_0737	hypothetical protein		5	52.393	0	0.854694	0.117021		CytoplasmicMembrane	0	10	0	0	0
FTL_0739	tRNA uridine 5-carboxymethylaminomethyl modification protein GidA		2	69.764	0	0.614816	0.363517		Cytoplasmic	9.97	0.01	0.01	0	0					453/519	489/689
FTL_0743	oxidoreductase, short-chain dehydrogenase family protein		14	25.988	0	0.232829	1.3873		Cytoplasmic	9.26	0.24	0.48	0.01	0.01					188/519	170/689
FTL_0746	hypothetical protein		6	30.656	0	0.404858	0.533272		Cytoplasmic	8.96	0.51	0.26	0.01	0.26
FTL_0747	glutamate racemase		2	29.416	0	0.313346	1.15091		Cytoplasmic	8.96	0.51	0.26	0.01	0.26							D-Glutamine and D-glutamate metabolism ;Metabolic pathways
FTL_0754	exodeoxyribonuclease VII large subunit	xseA	4	52.245	0	0.0705629	1.3017		Cytoplasmic	9.97	0.01	0.01	0	0						664/689	Mismatch repair
FTL_0765	VacJ lipoprotein		5	34.237	0	0.298108	0.947303		OuterMembrane	0.01	0.01	0.03	9.92	0.03	SpII	10.6953
FTL_0766	gamma-glutamyltranspeptidase		19	65.148	0	0.0289436	1.63835		Periplasmic	0	0	10	0	0	SpI	7.93574				584/689	Taurine and hypotaurine metabolism ;Cyanoamino acid metabolism ;Glutathione metabolism ;Metabolic pathways
FTL_0767	hypothetical protein		10	29.331	0	0.207446	2.6506		Cytoplasmic	9.97	0.01	0.01	0	0					426/519	300/689
FTL_0784	lipoprotein		7	67.353	0	0.809068	0.138591		Cytoplasmic	8.96	0.51	0.26	0.01	0.26					519/519	592/689
FTL_0786	N-acetylglucosamine-6-phosphate deacetylase		4	40.589	0	0.277415	1.42499		Cytoplasmic	9.97	0.01	0.01	0	0					475/519	595/689	Amino sugar and nucleotide sugar metabolism ;Biosynthesis of antibiotics
FTL_0788	glutamine amidotransferases class-II family protein		3	30.328	0	0.564273	0.632911		Cytoplasmic	8.96	0.51	0.26	0.01	0.26						656/689
FTL_0789	aspartate aminotransferase		13	44.196	0	0.193043	1.45579		Cytoplasmic	9.97	0.01	0.01	0	0					191/519	186/689	2-Oxocarboxylic acid metabolism ;Arginine biosynthesis ;Alanine, aspartate and glutamate metabolism ;Cysteine and methionine metabolism ;Arginine and proline metabolism ;Phenylalanine metabolism ;Phenylalanine, tyrosine and tryptophan biosynthesis ;Novobiocin biosynthesis ;Metabolic pathways ;Biosynthesis of secondary metabolites ;Biosynthesis of antibiotics ;Biosynthesis of amino acids
FTL_0795	adenylate kinase	adk	5	24.39	0	0.681577	0.289387		Cytoplasmic	9.97	0.01	0.01	0	0					297/519	193/689	Purine metabolism ;Thiamine metabolism ;Metabolic pathways ;Biosynthesis of secondary metabolites ;Biosynthesis of antibiotics
FTL_0796	hypothetical protein		3	38.512	0	0.0148055	1.73075		Cytoplasmic	8.96	0.51	0.26	0.01	0.26						644/689
FTL_0797	Type IV pili associated protein		6	21.597	0	0.811999	0.171399		Unknown	2	2	2	2	2						593/689
FTL_0798	Type IV pili glycosylation protein		4	22.251	0	0.752439	-0.293683		Unknown	2	2	2	2	2
FTL_0800	Type IV pilin multimeric outer membrane protein		15	64.493	0	0.118644	1.16805		OuterMembrane	0	0	0	10	0	SpI	2.25169	X		458/519	365/689
FTL_0801	shikimate kinase I	aroK	3	19.753	0	0.217657	1.31693		Cytoplasmic	9.97	0.01	0.01	0	0			X		414/519	291/689	Phenylalanine, tyrosine and tryptophan biosynthesis ;Metabolic pathways ;Biosynthesis of secondary metabolites ;Biosynthesis of antibiotics ;Biosynthesis of amino acids
FTL_0806	amino acid transporter family protein		4	54.952	0	0.661118	0.2345		CytoplasmicMembrane	0	10	0	0	0					286/519	389/689
FTL_0807	major facilitator transporter		3	45.103	0	0.723676	0.193646		CytoplasmicMembrane	0	10	0	0	0					337/519	406/689
FTL_0808	bifunctional 4-phosphopantothenoylcysteine decarboxylase,phosphopantothenoylcysteine synthetase		11	43.092	0	0.119332	2.72631		Cytoplasmic	9.26	0.24	0.48	0.01	0.01						485/689	Pantothenate and CoA biosynthesis ;Metabolic pathways
FTL_0814	hypothetical protein		2	15.643	0	0.173331	1.02931		Unknown	2	2	2	2	2	SpI	7.51485			193/519	441/689
FTL_0821	ferrochelatase	hemH	4	39.061	0	0.0582429	1.5652		Cytoplasmic	9.97	0.01	0.01	0	0					463/519	637/689	Porphyrin and chlorophyll metabolism ;Metabolic pathways ;Biosynthesis of secondary metabolites
FTL_0822	hypothetical protein		2	9.5596	0	0.0524073	2.65642		Unknown	2	2	2	2	2	SpI - TMH	3.06103
FTL_0823	hypothetical protein		8	15.19	0	0.0854963	1.06992		Unknown	2	2	2	2	2	SpI	0.519622			186/519	273/689
FTL_0827	Type IV pili polytopic inner membrane protein		4	45.324	0	0.813278	0.146215		CytoplasmicMembrane	0	10	0	0	0
FTL_0828	Type IV pili nucleotide binding protein, ABC transporter ATP-binding protein		4	67.091	0	0.216441	0.7575		Cytoplasmic	9.97	0.01	0.01	0	0			X
FTL_0830	molybdopterin binding family protein, fragment		4	28.337	0	0.30265	1.35767		Cytoplasmic	8.96	0.51	0.26	0.01	0.26
FTL_0832	hypothetical protein		4	63.112	0	0.371946	0.690932		Cytoplasmic	8.96	0.51	0.26	0.01	0.26					308/519	337/689
FTL_0833	2-C-methyl-D-erythritol 2,4-cyclodiphosphate synthase	ispF	3	17.665	0	0.464531	0.915156		Cytoplasmic	9.97	0.01	0.01	0	0							Terpenoid backbone biosynthesis ;Metabolic pathways ;Biosynthesis of secondary metabolites ;Biosynthesis of antibiotics
FTL_0834	rhodanese-like family protein		13	27.864	0	0.429884	0.944157		Unknown	2	2	2	2	2			X		130/519	153/689
FTL_0837	D-methionine binding transport protein, ABC transporter, membrane and periplasmic protein		12	53.442	0	0.345588	0.489607		CytoplasmicMembrane	0	10	0	0	0					65/519	212/689	ABC transporters
FTL_0838	D-methionine transport protein, ABC transporter,ATP-binding subunit		17	39.193	0	0.262665	0.563678		CytoplasmicMembrane	2.11	7.88	0	0	0			X		493/519	314/689	ABC transporters
FTL_0839	hypothetical protein		2	21.766	0	0.357953	-0.499935		CytoplasmicMembrane	0	10	0	0	0					38/519	226/689	Glycerolipid metabolism ;Glycerophospholipid metabolism ;Metabolic pathways ;Biosynthesis of secondary metabolites
FTL_0846	isochorismatase hydrolase family protein		2	21.332	0	0.0257372	1.97989		Cytoplasmic	9.97	0.01	0.01	0	0					465/519
FTL_0847	preprotein translocase family protein		4	12.881	0	0.303581	-0.573903		CytoplasmicMembrane	0	10	0	0	0	SpI	15.223	X		10/519	23/689	Quorum sensing ;Protein export ;Bacterial secretion system
FTL_0848	preprotein translocase subunit SecD	secD	17	69.654	0	0.881348	0.0751665		CytoplasmicMembrane	0	10	0	0	0			X		257/519	244/689	Protein export ;Bacterial secretion system
FTL_0849	preprotein translocase subunit SecF	secF	8	34.484	0	0.686768	-0.21711		CytoplasmicMembrane	0	10	0	0	0					208/519	340/689	Protein export ;Bacterial secretion system
FTL_0850	hypothetical protein		6	20.453	0	0.290669	0.613289		Unknown	0	2.5	2.5	2.5	2.5	SpI	8.84915	X		443/519	180/689
FTL_0852	3-phosphoshikimate 1-carboxyvinyltransferase		5	46.78	0	0.141838	1.75873		Unknown	2	2	2	2	2					471/519	386/689	Phenylalanine, tyrosine and tryptophan biosynthesis ;Metabolic pathways ;Biosynthesis of secondary metabolites ;Biosynthesis of antibiotics ;Biosynthesis of amino acids
FTL_0855	L-asparaginase		4	38.205	0	0.188395	1.41544		Cytoplasmic	9.26	0.24	0.48	0.01	0.01						607/689	Alanine, aspartate and glutamate metabolism ;Cyanoamino acid metabolism ;Metabolic pathways ;Biosynthesis of secondary metabolites
FTL_0856	carbonic anhydrase		10	25.438	0	0.242255	1.44331		Cytoplasmic	9.97	0.01	0.01	0	0					129/519		Nitrogen metabolism
FTL_0863	Sodium-dicarboxylate symporter family protein		2	45.787	0	0.111692	1.20414		CytoplasmicMembrane	0	10	0	0	0					452/519	625/689
FTL_0864	SIS domain-containing protein		7	37.243	0	0.162599	2.01094		Cytoplasmic	9.26	0.24	0.48	0.01	0.01					503/519	232/689	Alanine, aspartate and glutamate metabolism ;Amino sugar and nucleotide sugar metabolism ;Metabolic pathways ;Biosynthesis of antibiotics
FTL_0865	major facilitator transporter		3	49.728	0	0.931917	0.0429478		CytoplasmicMembrane	0	10	0	0	0			X		142/519	315/689
FTL_0875	4-hydroxy-3-methylbut-2-en-1-yl diphosphate synthase	ispG	3	43.5	0	0.491937	0.396334		Cytoplasmic	9.97	0.01	0.01	0	0						558/689	Terpenoid backbone biosynthesis ;Metabolic pathways ;Biosynthesis of secondary metabolites ;Biosynthesis of antibiotics
FTL_0876	hypothetical protein		3	26.843	0	0.278869	1.45909		Unknown	2	2	2	2	2					454/519	423/689
FTL_0877	peptidase, M24 family protein		21	68.758	0	0.409047	0.685382		Cytoplasmic	8.96	0.51	0.26	0.01	0.26			X		516/519	480/689
FTL_0878	DNA/RNA endonuclease family protein		12	40.933	0	0.913344	0.130807		Extracellular	0.01	0.01	0.2	0.07	9.71	SpI	5.88541				649/689
FTL_0879	beta-lactamase		19	31.964	0	0.495546	0.592485		Periplasmic	0	0.06	9.76	0.06	0.11	SpI	1.63243			282/519	156/689	beta-Lactam resistance ;Biosynthesis of antibiotics
FTL_0885	phoH-like protein		6	36.679	0	0.16196	2.29351		Cytoplasmic	9.97	0.01	0.01	0	0						566/689
FTL_0886	(dimethylallyl)adenosine tRNA methylthiotransferase		4	50.164	0	0.0170362	1.61979		Cytoplasmic	9.97	0.01	0.01	0	0
FTL_0891	trigger factor	tig	7	49.57	0	0.0364881	1.54548		Cytoplasmic	8.96	0.51	0.26	0.01	0.26			X		485/519	450/689
FTL_0892	ATP-dependent Clp protease proteolytic subunit	clpP	5	22.15	0	0.938169	0.114322		Cytoplasmic	9.97	0.01	0.01	0	0			X		219/519	204/689
FTL_0893	ATP-dependent protease ATP-binding subunit ClpX	clpX	7	46.319	0	0.542364	-0.386523		Cytoplasmic	9.97	0.01	0.01	0	0					455/519	344/689
FTL_0895	histone-like protein HU form B		5	9.4738	0	0.317057	1.37773		Cytoplasmic	9.26	0.24	0.48	0.01	0.01			X		7/519	66/689
FTL_0896	hypothetical protein		22	54.764	0	0.163061	0.786581		CytoplasmicMembrane	0.15	9.82	0.01	0.01	0.01			X		480/519	302/689
FTL_0898	host factor I for bacteriophage Q beta replication		5	12.484	0	0.589219	0.467859		Cytoplasmic	9.26	0.24	0.48	0.01	0.01					16/519	196/689	Quorum sensing ;RNA degradation
FTL_0901	monooxygenase family protein		1	22.212	0	0.0622729	1.3922		Cytoplasmic	8.96	0.51	0.26	0.01	0.26
FTL_0903	hypothetical protein		19	40.421	0	0.7478	0.176085		Cytoplasmic	8.96	0.51	0.26	0.01	0.26			X		15/519	75/689
FTL_0904	hypothetical protein		16	34.589	0	0.456515	0.391632		Unknown	2	2	2	2	2			X		21/519	126/689
FTL_0906	ribosome biogenesis GTP-binding protein YsxC	engB	4	22.303	0	0.0171662	1.93356		Unknown	2	2	2	2	2						524/689
FTL_0916	ketol-acid reductoisomerase		7	37.878	0	0.36145	0.846065		Cytoplasmic	9.26	0.24	0.48	0.01	0.01			X		314/519	211/689	2-Oxocarboxylic acid metabolism ;Valine, leucine and isoleucine biosynthesis ;Pantothenate and CoA biosynthesis ;Metabolic pathways ;Biosynthesis of secondary metabolites ;Biosynthesis of antibiotics ;Biosynthesis of amino acids
FTL_0918	hypothetical protein		1	24.712	0	0.71004	0.270924		CytoplasmicMembrane	0	10	0	0	0
FTL_0919	hypothetical protein		2	48.2	0	0.389987	1.00008		CytoplasmicMembrane	0	10	0	0	0
FTL_0923	glutaredoxin		6	25.151	0	0.503785	0.448837		Cytoplasmic	8.96	0.51	0.26	0.01	0.26			X		352/519	164/689
FTL_0926	Ferritin-like protein		7	19.073	0	0.295445	1.52382		Cytoplasmic	9.26	0.24	0.48	0.01	0.01			X		145/519	147/689
FTL_0928	isoprenoid biosynthesis protein with amidotransferase-like domain		3	23.692	0	0.636995	-0.463402		Cytoplasmic	9.97	0.01	0.01	0	0					486/519	277/689
FTL_0929	hypothetical protein		1	26.875	0	0.101091	1.03118		Cytoplasmic	8.96	0.51	0.26	0.01	0.26						599/689
FTL_0932	Holliday junction DNA helicase RuvA	ruvA	6	23.45	0	0.0469674	4.82009		Cytoplasmic	9.26	0.24	0.48	0.01	0.01					347/519		Homologous recombination
FTL_0933	DNA recombination protein RmuC family protein		12	54.495	0	0.173168	0.791517		Cytoplasmic	8.96	0.51	0.26	0.01	0.26
FTL_0937	hypothetical protein		4	32.085	0	0.721942	0.620537		Cytoplasmic	8.96	0.51	0.26	0.01	0.26					80/519	446/689
FTL_0939	aldolase/adducin class II family protein		8	26.48	0	0.109555	2.1911		Cytoplasmic	9.97	0.01	0.01	0	0			X		84/519	191/689
FTL_0941	hypothetical protein		2	19.081	0	0.165411	1.40569		Cytoplasmic	8.96	0.51	0.26	0.01	0.26						530/689
FTL_0943	Sodium/hydrogen exchanger family protein		1	42.759	0	0.699882	0.222679		CytoplasmicMembrane	0	10	0	0	0
FTL_0949	ribose-phosphate pyrophosphokinase		10	34.909	0	0.395753	0.513219		Cytoplasmic	9.97	0.01	0.01	0	0			X		174/519	108/689	Pentose phosphate pathway ;Purine metabolism ;Metabolic pathways ;Biosynthesis of secondary metabolites ;Microbial metabolism in diverse environments ;Biosynthesis of antibiotics ;Carbon metabolism ;Biosynthesis of amino acids
FTL_0950	50S ribosomal protein L25		2	10.904	0	0.380118	1.62159		Cytoplasmic	9.26	0.24	0.48	0.01	0.01			X		247/519	195/689	Ribosome
FTL_0951	hypothetical protein		9	46.804	0	0.422434	0.63445		CytoplasmicMembrane	0	10	0	0	0			X
FTL_0957	Beta-lactamase class A		4	33.216	0	0.403906	1.08444		Periplasmic	0.33	0.06	9.44	0.06	0.11	SpI	7.98784					beta-Lactam resistance ;Biosynthesis of antibiotics
FTL_0958	hypothetical protein		8	31.608	0	0.0813508	1.33718		Multiple localization sites	0.08	3.39	6.53	0	0.01	SpI - TMH	2.49379				630/689
FTL_0959	Type IV pili leader peptidase and methylase.		2	31.235	0	0.471761	-0.834389		CytoplasmicMembrane	0	10	0	0	0
FTL_0960	soluble pyridine nucleotide transhydrogenase		15	52.298	0	0.370246	1.06023		Cytoplasmic	9.97	0.01	0.01	0	0					239/519	160/689	Nicotinate and nicotinamide metabolism ;Metabolic pathways
FTL_0964	ATP-dependent protease ATP-binding subunit HslU	hslU	9	51.237	0	0.907357	-0.0606521		Cytoplasmic	9.97	0.01	0.01	0	0			X		91/519	161/689
FTL_0965	ATP-dependent protease peptidase subunit		8	19.803	0	0.398899	1.22762		Cytoplasmic	9.97	0.01	0.01	0	0					27/519	508/689
FTL_0966	hypothetical protein		3	27.796	0	0.0892296	2.08421		CytoplasmicMembrane	0	10	0	0	0					459/519	516/689
FTL_0967	lipoate-protein ligase A		2	35.389	0	0.172086	0.951491		Cytoplasmic	9.97	0.01	0.01	0	0							Lipoic acid metabolism ;Metabolic pathways
FTL_0968	tyrosyl-tRNA synthetase		3	44.593	0	0.710705	-0.496697		Cytoplasmic	9.97	0.01	0.01	0	0					435/519	384/689	Aminoacyl-tRNA biosynthesis
FTL_0970	L-lactate dehydrogenase		1	43.194	0	0.769553	0.284035		Cytoplasmic	9.26	0.24	0.48	0.01	0.01							Pyruvate metabolism ;Metabolic pathways
FTL_0984	bifunctional gluaredoxin/ribonucleoside-diphosphate reductase subunit beta		8	47.323	0	0.141038	1.02108		Cytoplasmic	9.97	0.01	0.01	0	0					287/519	388/689	Purine metabolism ;Pyrimidine metabolism ;Metabolic pathways
FTL_0986	ribonucleotide-diphosphate reductase subunit alpha		6	66.564	0	0.180258	1.20497		Cytoplasmic	9.97	0.01	0.01	0	0					399/519	322/689	Purine metabolism ;Pyrimidine metabolism ;Metabolic pathways
FTL_0987	malate dehydrogenase		16	34.076	0	0.345986	1.08958		Cytoplasmic	9.97	0.01	0.01	0	0			X		72/519	123/689	Citrate cycle (TCA cycle) ;Cysteine and methionine metabolism ;Pyruvate metabolism ;Glyoxylate and dicarboxylate metabolism ;Methane metabolism ;Metabolic pathways ;Biosynthesis of secondary metabolites ;Microbial metabolism in diverse environments ;Biosynthesis of antibiotics ;Carbon metabolism
FTL_0994	hypothetical protein		11	56.039	0	0.229804	1.13706		Unknown	2	2	2	2	2	SpI - SpII	4.15955				502/689
FTL_0995	haloacid dehalogenase		2	21.938	0	0.616162	0.396061		Cytoplasmic	9.97	0.01	0.01	0	0			X
FTL_1003	DNA polymerase III subunit epsilon		1	27.192	0	0.695947	0.244638		Cytoplasmic	9.97	0.01	0.01	0	0							Purine metabolism ;Pyrimidine metabolism ;Metabolic pathways ;DNA replication ;Mismatch repair ;Homologous recombination
FTL_1005	hypothetical protein		22	53.483	0	0.0155968	1.62204		OuterMembrane	0.03	0.01	0.09	9.49	0.38	SpII	11.5335			518/519	482/689
FTL_1013	hypothetical protein		5	27.667	0	0.346815	0.529682		CytoplasmicMembrane	0	10	0	0	0			X			600/689
FTL_1015	AhpC/TSA family protein		7	19.668	0	0.509088	0.523522		Unknown	2	2	2	2	2			X	X	71/519	21/689
FTL_1016	short chain dehydrogenase		9	21.657	0	0.412819	0.87519		Cytoplasmic	9.26	0.24	0.48	0.01	0.01					256/519	134/689
FTL_1017	cytidylate kinase		5	24.811	0	0.772299	-0.402532		Cytoplasmic	9.97	0.01	0.01	0	0					291/519	559/689	Pyrimidine metabolism ;Metabolic pathways
FTL_1018	phosphoserine aminotransferase		4	39.285	0	0.0193215	1.9089		Cytoplasmic	9.26	0.24	0.48	0.01	0.01						415/689	Glycine, serine and threonine metabolism ;Methane metabolism ;Vitamin B6 metabolism ;Metabolic pathways ;Microbial metabolism in diverse environments ;Biosynthesis of antibiotics ;Carbon metabolism ;Biosynthesis of amino acids
FTL_1021	hypothetical protein		4	39.722	0	0.222779	-0.943817		Unknown	2	2	2	2	2	SpI	7.54468
FTL_1022	coproporphyrinogen III oxidase		5	35.876	0	0.318908	1.26365		Cytoplasmic	9.26	0.24	0.48	0.01	0.01						426/689	Porphyrin and chlorophyll metabolism ;Metabolic pathways ;Biosynthesis of secondary metabolites
FTL_1024	30S ribosomal protein S6	rpsF	2	13.054	0	0.0662316	-1.17074		Cytoplasmic	9.97	0.01	0.01	0	0			X		182/519	133/689	Ribosome
FTL_1026	50S ribosomal protein L9	rplI	11	16.087	0	0.535513	1.14993		Cytoplasmic	9.97	0.01	0.01	0	0			X	X	61/519	52/689	Ribosome
FTL_1029	Type IV pili lipoprotein		11	34.693	0	0.33678	0.847674		Unknown	2	2	2	2	2	SpII	12.5062			195/519	456/689
FTL_1030	ribosomal large subunit pseudouridine synthase B		1	31.171	0	0.102094	1.00797		Cytoplasmic	9.97	0.01	0.01	0	0			X
FTL_1040	hypothetical protein		4	16.134	0	0.528743	1.24541		Multiple localization sites	0	4.9	2.5	0.1	2.5	SpI	19.2212				430/689
FTL_1041	octaprenyl-diphosphate synthase		2	36.435	0	0.90011	-0.135808		Cytoplasmic	9.97	0.01	0.01	0	0					344/519	267/689	Terpenoid backbone biosynthesis ;Biosynthesis of secondary metabolites
FTL_1042	FKBP-type peptidyl-prolyl cis-trans isomerase family protein		19	29.357	0	0.152756	0.791127		OuterMembrane	0.01	0.01	0.03	9.92	0.03	SpII	8.1564	X		31/519	19/689
FTL_1044	hypothetical protein		4	16.077	0	0.501384	0.847531		Cytoplasmic	9.26	0.24	0.48	0.01	0.01
FTL_1046	D-alanyl-D-alanine carboxypeptidase		17	51.321	0	0.876912	0.124018		Multiple localization sites	0.02	0	4.9	0.07	5.02	SpI	14.4525	X			568/689	Peptidoglycan biosynthesis
FTL_1050	RNA polymerase sigma-70 factor		4	67.646	0	0.955144	-0.140971		Cytoplasmic	9.97	0.01	0.01	0	0			X			531/689
FTL_1058	lipoate-protein ligase B	lipB	3	23.339	0	0.163669	1.77965		Cytoplasmic	9.26	0.24	0.48	0.01	0.01							Lipoic acid metabolism ;Metabolic pathways
FTL_1060	D-alanyl-D-alanine carboxypeptidase		26	48.033	0	0.537248	0.481611		Multiple localization sites	0	4.97	0.05	4.8	0.19	SpI	20.3327	X		150/519	56/689	Peptidoglycan biosynthesis ;Metabolic pathways
FTL_1061	inorganic pyrophosphatase		5	19.588	0	0.255414	1.56714		Cytoplasmic	9.97	0.01	0.01	0	0						378/689	Oxidative phosphorylation
FTL_1062	3-deoxy-D-manno-octulosonate 8-phosphate phosphatase		8	20.073	0	0.162338	2.65111		Cytoplasmic	9.26	0.24	0.48	0.01	0.01					407/519	550/689	Lipopolysaccharide biosynthesis ;Metabolic pathways
FTL_1063	hypothetical protein		4	23.9	0	0.924443	0.0710418		Unknown	2	2	2	2	2
FTL_1064	hypothetical protein		8	31.675	0	0.226267	0.720079		Unknown	0	2.5	2.5	2.5	2.5	SpI	5.48678	X		246/519	424/689
FTL_1065	ABC transporter ATP-binding protein		5	27.191	0	0.670201	0.302172		Cytoplasmic	9.12	0.88	0	0	0							ABC transporters
FTL_1066	fumarylacetoacetate hydrolase family protein		2	22.277	0	0.853082	0.178962		Cytoplasmic	9.97	0.01	0.01	0	0						650/689
FTL_1067	hypothetical protein		10	69.415	0	0.00983566	1.85373		Cytoplasmic	9.97	0.01	0.01	0	0			X		495/519	350/689
FTL_1068	tRNA pseudouridine synthase A	truA	3	29.594	0	0.316804	0.904999		Unknown	2	2	2	2	2					460/519	533/689
FTL_1071	GMP synthase	guaA	5	57.698	0	0.0170075	2.04692		Cytoplasmic	9.97	0.01	0.01	0	0			X		340/519	310/689	Purine metabolism ;Metabolic pathways
FTL_1072	1-deoxy-D-xylulose-5-phosphate synthase		3	67.385	0	0.114501	2.45928		Cytoplasmic	9.97	0.01	0.01	0	0			X		400/519	565/689	Thiamine metabolism ;Terpenoid backbone biosynthesis ;Metabolic pathways ;Biosynthesis of secondary metabolites ;Biosynthesis of antibiotics
FTL_1073	hypothetical protein		1	12.698	0	0.544319	0.70346		Unknown	2	2	2	2	2						560/689
FTL_1075	hypothetical protein		8	22.424	0	0.357495	1.55899		Cytoplasmic	8.96	0.51	0.26	0.01	0.26					401/519	165/689
FTL_1089	choloylglycine hydrolase family protein		4	28.581	0	0.821614	0.20449		Unknown	2	2	2	2	2							Secondary bile acid biosynthesis ;Metabolic pathways
FTL_1090	rRNA methyltransferase		2	28.143	0	0.349802	0.631023		Cytoplasmic	9.26	0.24	0.48	0.01	0.01
FTL_1093	bifunctional methionine sulfoxide reductase B/A protein		3	32.571	0	0.183263	1.47569		Cytoplasmic	9.97	0.01	0.01	0	0						573/689
FTL_1096	lipoprotein		17	39.545	0	0.285826	0.557833		Unknown	0	2.5	2.5	2.5	2.5	SpII	11.0222	X	X	34/519	35/689
FTL_1097	hypothetical protein		1	10.524	0	0.0463558	2.38025		Unknown	0	2.5	2.5	2.5	2.5	SpI	5.7027	X
FTL_1101	hypothetical protein		1	13.114	0	0.785375	0.226099		CytoplasmicMembrane	0.04	9.82	0.12	0.01	0.01					153/519	387/689
FTL_1105	hypothetical protein		4	16.868	0	0.432849	0.490233		Unknown	2	2	2	2	2					75/519	132/689
FTL_1106	alanyl-tRNA synthetase	alaS	4	96.05	0	0.402526	-1.03084		Cytoplasmic	9.97	0.01	0.01	0	0					280/519	473/689	Aminoacyl-tRNA biosynthesis
FTL_1107	hypothetical protein		10	52.114	0	0.0162443	1.95493		OuterMembrane	0	0	0	10	0	SpI - SpII	3.23184				631/689
FTL_1108	cytosol aminopeptidase		19	51.356	0	0.227342	1.8064		Cytoplasmic	9.97	0.01	0.01	0	0					51/519	651/689	Glutathione metabolism ;Metabolic pathways
FTL_1109	transaldolase B		12	35.684	0	0.637498	0.424961		Cytoplasmic	9.97	0.01	0.01	0	0					268/519	216/689	Pentose phosphate pathway ;Metabolic pathways ;Biosynthesis of secondary metabolites ;Microbial metabolism in diverse environments ;Biosynthesis of antibiotics ;Carbon metabolism ;Biosynthesis of amino acids
FTL_1110	hypothetical protein		4	17.124	0	0.794483	0.16976		Extracellular	0	0.01	0.11	0.23	9.65	SpI	14.432			365/519
FTL_1115	hypothetical protein		7	28.215	0	0.420073	0.796795		Unknown	2	2	2	2	2					332/519	312/689
FTL_1129	acetyltransferase		3	18.945	0	0.433478	0.495198		Unknown	2	2	2	2	2					120/519	268/689
FTL_1132	inositol-1-monophosphatase		7	28.868	0	0.0318647	2.81648		Cytoplasmic	9.26	0.24	0.48	0.01	0.01					236/519	282/689	Streptomycin biosynthesis ;Inositol phosphate metabolism ;Metabolic pathways
FTL_1135			2	26.756	0	0.745229	0.266521		Cytoplasmic	9.26	0.24	0.48	0.01	0.01
FTL_1137	3-oxoacyl-ACP synthase		13	44.02	0	0.404741	0.549579		Cytoplasmic	9.26	0.24	0.48	0.01	0.01			X		102/519	31/689	Fatty acid biosynthesis ;Biotin metabolism ;Metabolic pathways ;Fatty acid metabolism
FTL_1138	acyl carrier protein	acpP	3	10.66	0	0.0880805	-1.59666		Cytoplasmic	9.97	0.01	0.01	0	0					121/519	221/689
FTL_1139	3-oxoacyl-(acyl-carrier-protein) reductase		9	26.357	0	0.160517	1.48092		Cytoplasmic	9.26	0.24	0.48	0.01	0.01			X		53/519	89/689	Fatty acid biosynthesis ;Biotin metabolism ;Biosynthesis of unsaturated fatty acids ;Metabolic pathways ;Biosynthesis of antibiotics ;Fatty acid metabolism
FTL_1140	malonyl CoA-acyl carrier protein transacylase		8	33.501	0	0.624169	0.503256		Cytoplasmic	9.97	0.01	0.01	0	0					67/519	83/689	Fatty acid biosynthesis ;Metabolic pathways ;Biosynthesis of antibiotics ;Fatty acid metabolism
FTL_1141	3-oxoacyl-ACP synthase		6	35.21	0	0.0162565	1.74625		Cytoplasmic	9.26	0.24	0.48	0.01	0.01					161/519	141/689	Fatty acid biosynthesis ;Metabolic pathways ;Fatty acid metabolism
FTL_1142	putative glycerol-3-phosphate acyltransferase PlsX		13	37.84	0	0.249208	0.801069		Cytoplasmic	9.97	0.01	0.01	0	0			X		172/519	125/689	Glycerolipid metabolism ;Glycerophospholipid metabolism ;Metabolic pathways ;Biosynthesis of secondary metabolites
FTL_1143	50S ribosomal protein L32	rpmF	2	6.8786	0	0.231876	1.74251		Cytoplasmic	9.26	0.24	0.48	0.01	0.01							Ribosome
FTL_1145	transketolase		8	73.346	0	0.694259	0.206395		Cytoplasmic	9.26	0.24	0.48	0.01	0.01					300/519	243/689	Pentose phosphate pathway ;Metabolic pathways ;Biosynthesis of secondary metabolites ;Microbial metabolism in diverse environments ;Biosynthesis of antibiotics ;Carbon metabolism ;Biosynthesis of amino acids
FTL_1146	glyceraldehyde-3-phosphate dehydrogenase		15	35.413	0	0.16929	1.38315		Cytoplasmic	9.97	0.01	0.01	0	0			X	X	19/519	49/689	Glycolysis / Gluconeogenesis ;Metabolic pathways ;Biosynthesis of secondary metabolites ;Microbial metabolism in diverse environments ;Biosynthesis of antibiotics ;Carbon metabolism ;Biosynthesis of amino acids
FTL_1147	phosphoglycerate kinase	pgk	11	42.01	0	0.351595	0.984063		Cytoplasmic	9.97	0.01	0.01	0	0					275/519	87/689	Glycolysis / Gluconeogenesis ;Metabolic pathways ;Biosynthesis of secondary metabolites ;Microbial metabolism in diverse environments ;Biosynthesis of antibiotics ;Carbon metabolism ;Biosynthesis of amino acids
FTL_1148	pyruvate kinase		24	51.776	0	0.242561	1.62704		Cytoplasmic	9.97	0.01	0.01	0	0			X		203/519	245/689	Glycolysis / Gluconeogenesis ;Purine metabolism ;Pyruvate metabolism ;Metabolic pathways ;Biosynthesis of secondary metabolites ;Microbial metabolism in diverse environments ;Biosynthesis of antibiotics ;Carbon metabolism ;Biosynthesis of amino acids
FTL_1149	fructose-1,6-bisphosphate aldolase		15	38.159	0	0.0655019	1.63025		Cytoplasmic	9.97	0.01	0.01	0	0			X		183/519	150/689	Glycolysis / Gluconeogenesis ;Pentose phosphate pathway ;Fructose and mannose metabolism ;Methane metabolism ;Metabolic pathways ;Biosynthesis of secondary metabolites ;Microbial metabolism in diverse environments ;Biosynthesis of antibiotics ;Carbon metabolism ;Biosynthesis of amino acids
FTL_1173	hypothetical protein		3	21.611	0	0.697198	-0.249532		CytoplasmicMembrane	0	10	0	0	0					160/519	262/689
FTL_1174	cystathionine beta-synthase (cystein synthase)		7	34.433	0	0.238667	1.86211		Cytoplasmic	9.97	0.01	0.01	0	0					157/519	407/689	Glycine, serine and threonine metabolism ;Cysteine and methionine metabolism ;Metabolic pathways ;Biosynthesis of antibiotics ;Biosynthesis of amino acids
FTL_1178	hypothetical protein		2	9.5732	0	0.264904	-0.865418		CytoplasmicMembrane	0.04	9.82	0.12	0.01	0.01
FTL_1180	PEP-dependent sugar PTS system family protein		2	17.666	0	0.673928	-0.461681		CytoplasmicMembrane	0.15	9.82	0.01	0.01	0.01
FTL_1185	macrophage growth locus subunit A		2	21.666	0	0.125303	1.94646		Cytoplasmic	9.97	0.01	0.01	0	0					402/519	357/689
FTL_1186	30S ribosomal protein S9	rpsI	2	14.736	0	0.0186817	2.55888		Cytoplasmic	9.97	0.01	0.01	0	0			X		159/519	92/689	Ribosome
FTL_1187	50S ribosomal protein L13	rplM	3	15.937	0	0.109467	1.21877		Cytoplasmic	9.26	0.24	0.48	0.01	0.01			X		107/519	129/689	Ribosome
FTL_1189	membrane-bound lytic murein transglycosylase A (MLT) family protein		14	44.134	0	0.480488	0.515757		Multiple localization sites	4.28	0.24	0.37	4.74	0.37	SpII	5.40941				657/689
FTL_1190	heat shock protein GrpE		4	22.036	0	0.632767	-0.715989		Cytoplasmic	9.97	0.01	0.01	0	0					326/519	231/689
FTL_1191	molecular chaperone DnaK	dnaK	39	69.181	0	0.909825	0.0902258		Cytoplasmic	9.97	0.01	0.01	0	0			X	X	41/519	28/689	RNA degradation
FTL_1192	chaperone protein DnaJ		7	41.48	0	0.580057	0.611934		Cytoplasmic	9.97	0.01	0.01	0	0			X			574/689
FTL_1197	phenylalanyl-tRNA synthetase subunit alpha	pheS	4	38.505	0	0.20748	0.765563		Cytoplasmic	10	0	0	0	0			X		370/519	465/689	Aminoacyl-tRNA biosynthesis
FTL_1198	phenylalanyl-tRNA synthetase subunit beta	pheT	4	88.164	0	0.250408	0.96301		Cytoplasmic	9.97	0.01	0.01	0	0			X		298/519	382/689	Aminoacyl-tRNA biosynthesis
FTL_1202	hypothetical protein		5	36.896	0	0.0171284	2.07551		Unknown	2	2	2	2	2	SpII	7.62409	X		467/519	546/689
FTL_1203	cardiolipin synthetase		7	54.862	0	0.983779	-0.0159855		CytoplasmicMembrane	0.15	9.82	0.01	0.01	0.01							Glycerophospholipid metabolism ;Metabolic pathways
FTL_1207	MRP like protein		1	31.263	0	0.644931	-0.26509		Cytoplasmic	8.96	0.51	0.26	0.01	0.26
FTL_1208	deoxycytidine triphosphate deaminase	dcd	6	21.092	0	0.34101	1.70351		Cytoplasmic	9.26	0.24	0.48	0.01	0.01					215/519	347/689	Pyrimidine metabolism ;Metabolic pathways
FTL_1211	lipoprotein		7	21.033	0	0.0943804	1.07397		Unknown	2	2	2	2	2	SpII	11.0513	X		35/519	8/689
FTL_1212	leucyl-tRNA synthetase	leuS	6	93.405	0	0.118204	1.17952		Cytoplasmic	9.97	0.01	0.01	0	0					361/519	404/689	Aminoacyl-tRNA biosynthesis
FTL_1213	hypothetical protein		13	73.307	0	0.235816	1.44705		Cytoplasmic	8.96	0.51	0.26	0.01	0.26	SpI	2.90288	X			640/689
FTL_1219	hypothetical protein		6	47.072	0	0.459414	0.492194		Cytoplasmic	9.26	0.24	0.48	0.01	0.01			X		295/519	447/689
FTL_1224	thioredoxin		3	12.202	0	0.614018	0.70916		Cytoplasmic	9.26	0.24	0.48	0.01	0.01					343/519	240/689
FTL_1225	hypothetical protein		17	25.7	0	0.070536	1.2517		Unknown	0	2.5	2.5	2.5	2.5	SpII - SpI	0.2186		X	22/519	22/689
FTL_1228	hypothetical protein		2	43.271	0	0.0971776	1.33415		Cytoplasmic	8.96	0.51	0.26	0.01	0.26						678/689
FTL_1230	cysteine desulfurase activator complex subunit SufB		3	53.507	0	0.36125	0.962688		Unknown	2	2	2	2	2						684/689
FTL_1231	hypothetical protein		7	14.844	0	0.567763	0.604208		Unknown	2	2	2	2	2					112/519	373/689
FTL_1232	potassium transporter peripheral membrane protein	trkA	3	51.588	0	0.112796	1.42403		CytoplasmicMembrane	2.11	7.88	0	0	0						686/689
FTL_1233	amino acid antiporter		3	52.826	0	0.740903	0.245195		CytoplasmicMembrane	0	10	0	0	0					238/519	261/689	Quorum sensing
FTL_1237	hypothetical protein		1	29.215	0	0.565239	-0.302539		CytoplasmicMembrane	0	10	0	0	0
FTL_1239	signal recognition particle protein, Ffh		13	50.31	0	0.325378	1.49157		CytoplasmicMembrane	2.11	7.88	0	0	0			X		263/519	466/689	Quorum sensing ;Protein export ;Bacterial secretion system
FTL_1240	phospho-2-dehydro-3-deoxyheptonate aldolase		12	40.878	0	0.156371	2.86352		Cytoplasmic	9.97	0.01	0.01	0	0					243/519	228/689	Phenylalanine, tyrosine and tryptophan biosynthesis ;Metabolic pathways ;Biosynthesis of secondary metabolites ;Biosynthesis of antibiotics ;Biosynthesis of amino acids ;Quorum sensing
FTL_1247	hypothetical protein		13	27.626	0	0.056393	1.33299		Unknown	0	2.5	2.5	2.5	2.5	SpI	8.89108				413/689
FTL_1248	glutathione reductase		10	49.547	0	0.387291	0.926466		Multiple localization sites	0	4.9	4.99	0	0.1	SpI	0.691884	X		122/519	292/689	Glutathione metabolism
FTL_1249	hypothetical protein		4	11.289	0	0.506788	0.768776		Unknown	2	2	2	2	2					151/519	197/689
FTL_1251	proton-dependent oligopeptide transport (POT) family protein		1	56.292	0	0.102319	1.83048		CytoplasmicMembrane	0	10	0	0	0					359/519	439/689
FTL_1253	GTP cyclohydrolase I	folE	7	23.55	0	0.265105	1.48932		Cytoplasmic	9.97	0.01	0.01	0	0					94/519		Folate biosynthesis ;Metabolic pathways
FTL_1256			3	16.366	0	0.587118	-0.489075		Unknown	2	2	2	2	2	SpI	9.18464
FTL_1262	chorismate binding family protein		1	68.293	0	0.0958725	1.02437		Cytoplasmic	9.97	0.01	0.01	0	0						666/689	Folate biosynthesis
FTL_1265	2-amino-4-hydroxy-6- hydroxymethyldihydropteridine pyrophosphokinase		5	48.214	0	0.0533618	1.51577		Cytoplasmic	9.97	0.01	0.01	0	0			X		272/519	436/689	Folate biosynthesis ;Metabolic pathways
FTL_1266	lipase/esterase		7	35.509	0	0.136094	1.3679		Cytoplasmic	9.97	0.01	0.01	0	0					299/519	203/689	Biotin metabolism ;Metabolic pathways
FTL_1267	hypothetical protein		2	19.006	0	0.0647972	1.32693		Cytoplasmic	8.96	0.51	0.26	0.01	0.26
FTL_1271	adenosylmethionine-8-amino-7-oxononanoate aminotransferase		8	49.489	0	0.275763	1.6798		Cytoplasmic	9.97	0.01	0.01	0	0					450/519	601/689	Biotin metabolism ;Metabolic pathways
FTL_1272	biotin synthase		13	34.906	0	0.747565	-0.302244		Cytoplasmic	9.97	0.01	0.01	0	0			X		205/519	168/689	Biotin metabolism ;Metabolic pathways
FTL_1273	8-amino-7-oxononanoate synthase		4	42.595	0	0.882122	0.131806		Cytoplasmic	9.97	0.01	0.01	0	0					184/519		Biotin metabolism ;Metabolic pathways
FTL_1275	dethiobiotin synthetase		10	24.502	0	0.551815	-0.35234		Cytoplasmic	9.26	0.24	0.48	0.01	0.01			X		175/519	58/689	Biotin metabolism ;Metabolic pathways
FTL_1278	major facilitator transporter		1	46.257	0	0.449421	0.615334		CytoplasmicMembrane	0	10	0	0	0
FTL_1283	glutamate-1-semialdehyde aminotransferase		8	47.064	0	0.917933	0.130669		Cytoplasmic	9.97	0.01	0.01	0	0					302/519	219/689	Porphyrin and chlorophyll metabolism ;Metabolic pathways ;Biosynthesis of secondary metabolites ;Microbial metabolism in diverse environments
FTL_1284	glutathione synthetase		15	37.16	0	0.139873	1.14088		Cytoplasmic	9.97	0.01	0.01	0	0			X		403/519	481/689	Cysteine and methionine metabolism ;Glutathione metabolism ;Metabolic pathways
FTL_1286	hypothetical protein		3	15.059	0	0.861663	0.117703		Unknown	2	2	2	2	2	SpI - TMH	2.39728			468/519	535/689
FTL_1287	23S rRNA m(2)G2445 methyltransferase	rlmL	7	83.48	0	0.58202	0.570812		Cytoplasmic	9.97	0.01	0.01	0	0			X			667/689
FTL_1294	short-chain dehydrogenase		7	30.8	0	0.127608	1.57417		Cytoplasmic	9.97	0.01	0.01	0	0					181/519	394/689
FTL_1299	hypothetical protein		5	16.876	0	0.145121	1.18339		Unknown	0	2.5	2.5	2.5	2.5	SpI	6.07258
FTL_1302	phenol hydroxylase		4	27.761	0	0.287327	1.01239		CytoplasmicMembrane	2.11	7.88	0	0	0					384/519	332/689
FTL_1304	glutamate--cysteine ligase		13	56.962	0	0.205343	1.78745		Cytoplasmic	9.97	0.01	0.01	0	0					385/519	335/689	Cysteine and methionine metabolism
FTL_1306	hypothetical protein		18	39.945	0	0.178156	0.95618		Unknown	0	2.5	2.5	2.5	2.5	SpI	8.65815			144/519	124/689
FTL_1309	Acetyl-CoA carboxylase beta subunit		19	33.386	0	0.634945	-0.552684		Cytoplasmic	9.26	0.24	0.48	0.01	0.01			X		137/519	102/689	Fatty acid biosynthesis ;Pyruvate metabolism ;Propanoate metabolism ;Metabolic pathways ;Biosynthesis of secondary metabolites ;Microbial metabolism in diverse environments ;Biosynthesis of antibiotics ;Carbon metabolism ;Fatty acid metabolism
FTL_1310	nucleoside diphosphate kinase	ndk	5	15.427	0	0.742435	0.382366		Extracellular	0.01	0.01	0.2	0.07	9.71					336/519	238/689	Purine metabolism ;Pyrimidine metabolism ;Metabolic pathways ;Biosynthesis of secondary metabolites ;Biosynthesis of antibiotics
FTL_1311	CTP synthetase	pyrG	7	61.041	0	0.0916726	1.07718		Cytoplasmic	9.97	0.01	0.01	0	0	SpI	2.98332			373/519	274/689	Pyrimidine metabolism ;Metabolic pathways
FTL_1328	outer membrane associated protein		28	41.259	0	0.0896871	1.14726		OuterMembrane	0	0.01	0.03	9.93	0.03	SpI	20.4731	X	X	5/519	2/689
FTL_1330	phosphopantetheine adenylyltransferase	coaD	4	18.517	0	0.290647	1.32719		Cytoplasmic	9.97	0.01	0.01	0	0						477/689	Pantothenate and CoA biosynthesis ;Metabolic pathways
FTL_1332	hesB family protein		2	13.171	0	0.556568	0.64027		Cytoplasmic	9.26	0.24	0.48	0.01	0.01						561/689
FTL_1333	selenocysteine lyase		7	45.081	0	0.410951	1.17256		Cytoplasmic	9.97	0.01	0.01	0	0						552/689	Selenocompound metabolism ;Metabolic pathways
FTL_1334	L-serine dehydratase 1		9	50.009	0	0.0236701	2.02663		Cytoplasmic	9.97	0.01	0.01	0	0					230/519	163/689	Glycine, serine and threonine metabolism ;Cysteine and methionine metabolism ;Metabolic pathways ;Biosynthesis of secondary metabolites ;Biosynthesis of antibiotics ;Carbon metabolism ;Biosynthesis of amino acids
FTL_1336	prephenate dehydratase		4	31.708	0	0.306027	0.865046		Cytoplasmic	9.26	0.24	0.48	0.01	0.01					488/519	297/689	Phenylalanine, tyrosine and tryptophan biosynthesis ;Metabolic pathways ;Biosynthesis of secondary metabolites ;Biosynthesis of antibiotics ;Biosynthesis of amino acids
FTL_1338	alanine racemase		1	41.48	0	0.400035	-0.463313		Cytoplasmic	9.97	0.01	0.01	0	0							D-Alanine metabolism ;Metabolic pathways ;Vancomycin resistance
FTL_1341	hypothetical protein		1	15.407	0	0.234366	-1.07741		Unknown	2	2	2	2	2			X
FTL_1344	hypothetical protein		1	13.088	0	0.939258	-0.0488005		Unknown	2	2	2	2	2							Glycine, serine and threonine metabolism ;Methane metabolism ;Metabolic pathways ;Microbial metabolism in diverse environments ;Biosynthesis of antibiotics ;Carbon metabolism ;Biosynthesis of amino acids
FTL_1350	glycyl-tRNA synthetase subunit beta		3	78.021	0	0.231333	0.7919		Cytoplasmic	9.97	0.01	0.01	0	0					266/519	249/689	Aminoacyl-tRNA biosynthesis
FTL_1354	hypothetical protein		1	33.778	0	0.669809	0.336234		CytoplasmicMembrane	0	10	0	0	0
FTL_1357	UTP--glucose-1-phosphate uridylyltransferase		5	32.148	0	0.296347	1.28437		Cytoplasmic	9.97	0.01	0.01	0	0			X				Pentose and glucuronate interconversions
FTL_1358	cation-efflux family protein		6	42.813	0	0.681693	0.274886		CytoplasmicMembrane	0	10	0	0	0			X		481/519	474/689
FTL_1363	hypothetical protein		9	36.704	0	0.346821	0.636038		Unknown	2	2	2	2	2			X
FTL_1364	hypothetical protein		10	26.43	0	0.599199	0.5368		Cytoplasmic	8.96	0.51	0.26	0.01	0.26			X		218/519	107/689
FTL_1370	hypothetical protein		5	30.798	0	0.0540594	-4.38587		Cytoplasmic	8.96	0.51	0.26	0.01	0.26
FTL_1383	glutathione peroxidase		3	17.771	0	0.813687	0.254216		Cytoplasmic	9.26	0.24	0.48	0.01	0.01						410/689	Glutathione metabolism ;Arachidonic acid metabolism
FTL_1384	hypothetical protein		6	13.313	0	0.118753	0.917916		Unknown	0	2.5	2.5	2.5	2.5	SpI	15.4344	X		252/519	412/689
FTL_1389	nicotinate-nucleotide pyrophosphorylase		4	31.472	0	0.200497	-2.12859		Cytoplasmic	8.96	0.51	0.26	0.01	0.26							Nicotinate and nicotinamide metabolism ;Metabolic pathways
FTL_1390	quinolinate synthetase		3	38.046	0	0.806274	-0.204271		Cytoplasmic	9.97	0.01	0.01	0	0							Nicotinate and nicotinamide metabolism ;Metabolic pathways
FTL_1392	cold-shock DEAD-box protein A		14	64.007	0	0.00775967	1.99531		Cytoplasmic	9.97	0.01	0.01	0	0			X			646/689	RNA degradation
FTL_1393	peptidyl-prolyl cis-trans isomerase		4	10.24	0	0.498117	0.413228		Cytoplasmic	9.26	0.24	0.48	0.01	0.01
FTL_1394	major facilitator superfamily galactose-proton symporter		7	51.217	0	0.7107	0.196997		CytoplasmicMembrane	0	10	0	0	0					45/519	215/689
FTL_1395	major facilitator superfamily galactose-proton symporter		7	50.837	0	0.900039	-0.0616646		CytoplasmicMembrane	0	10	0	0	0					290/519	408/689
FTL_1396	galactose-1-phosphate uridylyltransferase		10	39.677	0	0.172761	1.67781		Cytoplasmic	8.96	0.51	0.26	0.01	0.26					216/519	380/689	Galactose metabolism ;Amino sugar and nucleotide sugar metabolism ;Metabolic pathways
FTL_1399	3-deoxy-manno-octulosonate cytidylyltransferase		2	28.276	0	0.619947	0.480372		Cytoplasmic	9.97	0.01	0.01	0	0					355/519	293/689	Lipopolysaccharide biosynthesis ;Metabolic pathways
FTL_1404	50S ribosomal protein L20	rplT	3	13.348	0	0.164575	0.933399		Cytoplasmic	9.26	0.24	0.48	0.01	0.01			X		173/519	86/689	Ribosome
FTL_1406	translation initiation factor IF-3		3	17.536	0	0.571523	0.433082		Cytoplasmic	9.97	0.01	0.01	0	0					124/519	251/689
FTL_1410	undecaprenyldiphospho-muramoylpentapeptide beta-N- acetylglucosaminyltransferase	murG	2	40.828	0	0.0671173	1.31703		CytoplasmicMembrane	0.15	9.82	0.01	0.01	0.01							Peptidoglycan biosynthesis ;Metabolic pathways ;Vancomycin resistance
FTL_1414	hypothetical protein		13	44.264	0	0.0984404	0.989186		Unknown	2	2	2	2	2			X		437/519	270/689
FTL_1416	capsule biosynthesis protein capB		13	44.561	0	0.169199	0.852621		CytoplasmicMembrane	2.11	7.88	0	0	0			X		504/519	448/689
FTL_1418	asparaginase		9	30.9	0	0.498498	0.949501		Multiple localization sites	5.41	0.06	4.48	0	0.05					264/519	336/689	Alanine, aspartate and glutamate metabolism ;Cyanoamino acid metabolism ;Metabolic pathways ;Biosynthesis of secondary metabolites
FTL_1419	cyanophycinase		9	29.303	0	0.0156511	2.1717		Unknown	2	2	2	2	2			X		114/519	142/689
FTL_1420	carbohydrate/purine kinase pfkB family protein		18	40.314	0	0.128244	2.91609		Cytoplasmic	9.26	0.24	0.48	0.01	0.01			X		77/519	398/689
FTL_1426	hypothetical protein		7	26.495	0	0.650605	-0.404984		Cytoplasmic	8.96	0.51	0.26	0.01	0.26			X
FTL_1430	UDP-glucose 4-epimerase		5	37.846	0	0.0505213	1.66324		Cytoplasmic	8.96	0.51	0.26	0.01	0.26						421/689	Galactose metabolism ;Amino sugar and nucleotide sugar metabolism ;Metabolic pathways
FTL_1431	sugar transferase		3	52.957	0	0.341515	0.686973		CytoplasmicMembrane	0	10	0	0	0
FTL_1432	D-ribulose-phosphate 3-epimerase		3	24.015	0	0.186269	2.72682		Cytoplasmic	9.97	0.01	0.01	0	0						287/689	Pentose phosphate pathway ;Pentose and glucuronate interconversions ;Metabolic pathways ;Biosynthesis of secondary metabolites ;Microbial metabolism in diverse environments ;Biosynthesis of antibiotics ;Carbon metabolism ;Biosynthesis of amino acids
FTL_1442	enoyl-[acyl-carrier-protein] reductase (NADH)		15	27.775	0	0.178129	0.741334		CytoplasmicMembrane	0.15	9.82	0.01	0.01	0.01			X		155/519	29/689	Fatty acid biosynthesis ;Biotin metabolism ;Metabolic pathways ;Biosynthesis of antibiotics ;Fatty acid metabolism
FTL_1443	hypothetical protein		7	26.501	0	0.503917	0.852659		Cytoplasmic	9.26	0.24	0.48	0.01	0.01					473/519	395/689
FTL_1453	50S ribosomal protein L21	rplU	3	11.561	0	0.295896	1.4182		Cytoplasmic	9.26	0.24	0.48	0.01	0.01			X		87/519	50/689	Ribosome
FTL_1458	preprotein translocase subunit SecA		13	103.59	0	0.667813	-0.610128		Cytoplasmic	9.12	0.88	0	0	0			X				Quorum sensing ;Protein export ;Bacterial secretion system
FTL_1459	hypothetical protein		9	38.786	0	0.119988	0.885499		Unknown	2	2	2	2	2	SpII	8.24294				579/689
FTL_1461	purine nucleoside phosphorylase		14	26.865	0	0.278222	1.02673		Cytoplasmic	8.96	0.51	0.26	0.01	0.26					106/519	73/689	Purine metabolism ;Pyrimidine metabolism ;Nicotinate and nicotinamide metabolism ;Metabolic pathways ;Biosynthesis of secondary metabolites
FTL_1468;FTL_1464	ATP-dependent metalloprotease		27	70.751	0	0.390058	0.472256		CytoplasmicMembrane	0	10	0	0	0
FTL_1474	transcription elongation factor GreA	greA	5	17.703	0	0.858519	-0.140854		Cytoplasmic	9.97	0.01	0.01	0	0						338/689
FTL_1475	Type IV pili fiber building block protein		3	20.856	0	0.812471	0.131083		Unknown	2	2	2	2	2						583/689
FTL_1476	glucose-6-phosphate isomerase	pgi	15	61.104	0	0.220847	1.94909		Cytoplasmic	9.26	0.24	0.48	0.01	0.01					404/519	333/689	Glycolysis / Gluconeogenesis ;Pentose phosphate pathway ;Starch and sucrose metabolism ;Amino sugar and nucleotide sugar metabolism ;Metabolic pathways ;Biosynthesis of secondary metabolites ;Microbial metabolism in diverse environments ;Biosynthesis of antibiotics ;Carbon metabolism
FTL_1478	inosine-5-monophosphate dehydrogenase		22	52.091	0	0.21519	2.06545		Cytoplasmic	9.97	0.01	0.01	0	0			X		59/519	256/689	Purine metabolism ;Metabolic pathways ;Biosynthesis of secondary metabolites
FTL_1479	cytosol aminopeptidase		18	51.988	0	0.444574	-0.553906		Cytoplasmic	9.97	0.01	0.01	0	0			X		125/519	140/689	Glutathione metabolism ;Metabolic pathways
FTL_1480	YjgP/YjgQ family permease		1	40.593	0	0.623056	-0.328235		CytoplasmicMembrane	0	10	0	0	0							ABC transporters
FTL_1481	YjgP/YjgQ family permease		4	39.156	0	0.73396	0.426271		CytoplasmicMembrane	0	10	0	0	0							ABC transporters
FTL_1486	tRNA-(ms(2)io(6)a)-hydroxylase		5	23.768	0	0.352084	1.51291		Cytoplasmic	9.97	0.01	0.01	0	0						542/689
FTL_1487	uridine phosphorylase		6	29.648	0	0.13806	2.28215		Cytoplasmic	9.26	0.24	0.48	0.01	0.01						478/689	Pyrimidine metabolism ;Metabolic pathways
FTL_1489	FAD-binding family protein		5	114.57	0	0.953922	0.0353114		Cytoplasmic	9.94	0	0.04	0	0			X
FTL_1490	phosphoglyceromutase		12	57.627	0	0.482171	0.50402		Cytoplasmic	9.97	0.01	0.01	0	0					69/519	192/689	Glycolysis / Gluconeogenesis ;Glycine, serine and threonine metabolism ;Methane metabolism ;Metabolic pathways ;Biosynthesis of secondary metabolites ;Microbial metabolism in diverse environments ;Biosynthesis of antibiotics ;Carbon metabolism ;Biosynthesis of amino acids
FTL_1491	seryl-tRNA synthetase		19	48.57	0	0.175737	1.7766		Cytoplasmic	10	0	0	0	0					328/519	225/689	Aminoacyl-tRNA biosynthesis
FTL_1492	fructokinase		9	32.786	0	0.214602	1.97902		Cytoplasmic	9.97	0.01	0.01	0	0					296/519	217/689	Fructose and mannose metabolism ;Starch and sucrose metabolism ;Amino sugar and nucleotide sugar metabolism ;Metabolic pathways
FTL_1494	hypothetical protein		6	18.158	0	0.379146	0.774594		Unknown	0	2.5	2.5	2.5	2.5	SpI	18.4898		X	421/519	517/689
FTL_1495	cysteine/glutathione ABC transporter membrane/ATP-binding protein		8	65.882	0	0.554397	0.351817		CytoplasmicMembrane	0	10	0	0	0						687/689	ABC transporters
FTL_1496	cysteine/glutathione ABC transporter membrane/ATP-binding protein		12	62.103	0	0.151302	0.890471		CytoplasmicMembrane	0	10	0	0	0					489/519	591/689	ABC transporters
FTL_1498	translation initiation inhibitor		4	13.753	0	0.106104	3.47824		Cytoplasmic	9.26	0.24	0.48	0.01	0.01					438/519
FTL_1503	deoxyguanosinetriphosphate triphosphohydrolase		16	50.409	0	0.271435	1.1668		Cytoplasmic	9.97	0.01	0.01	0	0			X		138/519	208/689	Purine metabolism
FTL_1504	peroxidase/catalase		52	81.226	0	0.137674	1.04304		Cytoplasmic	9.26	0.24	0.48	0.01	0.01			X	X	33/519	62/689	Phenylalanine metabolism ;Tryptophan metabolism ;Metabolic pathways ;Biosynthesis of secondary metabolites
FTL_1510	glycerol-3-phosphate transporter		2	48.024	0	0.474348	0.406625		CytoplasmicMembrane	0	10	0	0	0					149/519	390/689
FTL_1511	glycerophosphoryl diester phosphodiesterase family protein		17	39.076	0	0.538622	0.600248		Multiple localization sites	0	0	5.9	0.03	4.07	SpI	7.92629	X		505/519	319/689	Glycerophospholipid metabolism
FTL_1520	uracil phosphoribosyltransferase	upp	2	22.798	0	0.0885494	1.19694		Cytoplasmic	9.97	0.01	0.01	0	0						658/689	Pyrimidine metabolism ;Metabolic pathways
FTL_1521	chitinase family 18 protein		20	83.594	0	0.716743	0.4074		Unknown	2	2	2	2	2	SpI	12.2176	X	X	101/519	94/689	Amino sugar and nucleotide sugar metabolism ;Metabolic pathways
FTL_1522	2-amino-3-ketobutyrate coenzyme A ligase		15	43.952	0	0.199281	1.33171		Cytoplasmic	9.97	0.01	0.01	0	0			X		240/519	158/689	Glycine, serine and threonine metabolism
FTL_1523	L-threonine 3-dehydrogenase	tdh	6	38.399	0	0.166079	1.95181		Cytoplasmic	9.97	0.01	0.01	0	0					185/519	279/689	Glycine, serine and threonine metabolism
FTL_1525	2-C-methyl-D-erythritol 4-phosphate cytidylyltransferase		2	25.877	0	0.0800709	1.10019		Cytoplasmic	9.26	0.24	0.48	0.01	0.01							Terpenoid backbone biosynthesis ;Metabolic pathways ;Biosynthesis of secondary metabolites ;Biosynthesis of antibiotics
FTL_1526	cell division protein		3	11.113	0	0.262846	-1.5061		CytoplasmicMembrane	0.04	9.82	0.12	0.01	0.01
FTL_1527	phosphopyruvate hydratase	eno	13	49.511	0	0.21293	0.683934		Cytoplasmic	9.97	0.01	0.01	0	0			X	X	143/519	60/689	Glycolysis / Gluconeogenesis ;Methane metabolism ;Metabolic pathways ;Biosynthesis of secondary metabolites ;Microbial metabolism in diverse environments ;Biosynthesis of antibiotics ;Carbon metabolism ;Biosynthesis of amino acids ;RNA degradation
FTL_1528	major facilitator transporter		3	44.845	0	0.670087	0.29398		CytoplasmicMembrane	0	10	0	0	0					141/519	354/689
FTL_1531	23S rRNA 5-methyluridine methyltransferase	rumA	2	50.863	0	0.0761448	1.3089		Cytoplasmic	9.97	0.01	0.01	0	0						504/689
FTL_1532	hypothetical protein		7	20.965	0	0.049985	1.54274		Unknown	0	2.5	2.5	2.5	2.5	SpI	11.3415			391/519	194/689
FTL_1534	uridine kinase		7	25.292	0	0.216958	1.6181		Cytoplasmic	9.97	0.01	0.01	0	0					506/519		Pyrimidine metabolism ;Metabolic pathways
FTL_1535	2-dehydro-3-deoxyphosphooctonate aldolase		9	30.117	0	0.282119	1.77814		Cytoplasmic	9.97	0.01	0.01	0	0						532/689	Lipopolysaccharide biosynthesis ;Metabolic pathways
FTL_1537	polynucleotide phosphorylase/polyadenylase		25	75.469	0	0.141029	0.791134		Cytoplasmic	9.97	0.01	0.01	0	0			X		251/519	275/689	Purine metabolism ;Pyrimidine metabolism ;RNA degradation
FTL_1538	30S ribosomal protein S15	rpsO	4	10.359	0	0.220342	2.56736		Cytoplasmic	9.97	0.01	0.01	0	0					117/519	263/689	Ribosome
FTL_1539	penicillin binding protein (peptidoglycan synthetase)		11	62.733	0	0.756332	-0.252242		CytoplasmicMembrane	0.15	9.82	0.01	0.01	0.01			X			659/689	beta-Lactam resistance ;Peptidoglycan biosynthesis
FTL_1540	hypothetical protein		1	13.653	0	0.276924	1.13528		CytoplasmicMembrane	0.04	9.82	0.12	0.01	0.01
FTL_1542	hypothetical protein		16	78.581	0	0.924465	-0.143132		CytoplasmicMembrane	2.11	7.88	0	0	0			X
FTL_1545	glutamine amidotransferase subunit PdxT		9	19.961	0	0.268916	1.13164		Unknown	2	2	2	2	2			X				Vitamin B6 metabolism
FTL_1546	pyridoxal biosynthesis lyase PdxS		15	30.818	0	0.508932	0.706417		Cytoplasmic	8.96	0.51	0.26	0.01	0.26					13/519	218/689	Vitamin B6 metabolism
FTL_1547	DNA gyrase subunit B		5	89.74	0	0.0221316	1.76657		Cytoplasmic	9.97	0.01	0.01	0	0			X		209/519	286/689
FTL_1548	hypothetical protein		6	30.656	0	0.716139	0.313965		Unknown	2	2	2	2	2	SpI	1.63289
FTL_1550	lipoprotein		11	27.914	0	0.0304398	1.29417		Unknown	2	2	2	2	2	SpII	11.8527			63/519	36/689
FTL_1552	hypothetical protein		29	69.883	0	0.982239	0.0110988		CytoplasmicMembrane	0	10	0	0	0			X		276/519	145/689
FTL_1553	succinyl-CoA synthetase subunit beta	sucC	20	41.541	0	0.164477	1.30802		Cytoplasmic	8.96	0.51	0.26	0.01	0.26			X	X	58/519	25/689	C5-Branched dibasic acid metabolism ;Citrate cycle (TCA cycle) ;Propanoate metabolism ;Metabolic pathways ;Biosynthesis of secondary metabolites ;Microbial metabolism in diverse environments ;Biosynthesis of antibiotics ;Carbon metabolism
FTL_1554	succinyl-CoA synthetase, alpha subunit		12	30.119	0	0.183337	1.11009		Cytoplasmic	9.26	0.24	0.48	0.01	0.01					86/519	43/689	C5-Branched dibasic acid metabolism ;Citrate cycle (TCA cycle) ;Propanoate metabolism ;Metabolic pathways ;Biosynthesis of secondary metabolites ;Microbial metabolism in diverse environments ;Biosynthesis of antibiotics ;Carbon metabolism
FTL_1556	hypothetical protein		1	37.741	0	0.171612	1.30141		CytoplasmicMembrane	0	10	0	0	0
FTL_1568	LysR family transcriptional regulator		4	35.541	0	0.0635589	1.41446		Cytoplasmic	9.97	0.01	0.01	0	0
FTL_1570	phospholipase D		9	46.478	0	0.166294	1.43404		Unknown	2	2	2	2	2
FTL_1571	thioredoxin reductase		6	33.971	0	0.257871	0.907077		Cytoplasmic	9.97	0.01	0.01	0	0	SpI	1.39787			323/519	149/689	Selenocompound metabolism
FTL_1579	hypothetical protein		9	25.703	0	0.1867	0.96447		Unknown	0	2.5	2.5	2.5	2.5	SpI	22.896		X	283/519	130/689
FTL_1580	hypothetical protein		2	33.235	0	0.355055	0.909087		Cytoplasmic	9.97	0.01	0.01	0	0						609/689	Thiamine metabolism ;Metabolic pathways
FTL_1581	lipoprotein		7	28.599	0	0.32422	0.676002		Extracellular	0.01	0.01	0.11	0.23	9.64	SpII	5.36398				288/689
FTL_1582	putrescine-binding periplasmic protein		8	45.214	0	0.0603193	1.20775		Periplasmic	0.33	0.06	9.44	0.06	0.11	SpI	7.75492			353/519	522/689	ABC transporters
FTL_1583	glutamate:gamma-aminobutyric acid antiporter family protein		1	51.611	0	0.0596574	2.35076		CytoplasmicMembrane	0	10	0	0	0							Quorum sensing
FTL_1584	PerM family protein		3	41.711	0	0.137452	1.22945		CytoplasmicMembrane	0	10	0	0	0					265/519	409/689
FTL_1590	hypothetical protein		9	25.351	0	0.304708	0.553586		Unknown	2	2	2	2	2					474/519	272/689
FTL_1592	Acetyl-CoA carboxylase, biotin carboxyl carrier protein subunit		7	16.404	0	0.0206731	1.45807		Unknown	0	2.5	2.5	2.5	2.5			X	X	309/519	104/689	Fatty acid biosynthesis ;Pyruvate metabolism ;Propanoate metabolism ;Metabolic pathways ;Biosynthesis of secondary metabolites ;Microbial metabolism in diverse environments ;Biosynthesis of antibiotics ;Carbon metabolism ;Fatty acid metabolism
FTL_1593	3-dehydroquinate dehydratase		4	16.329	0	0.301799	1.36195		Cytoplasmic	9.26	0.24	0.48	0.01	0.01					76/519		Phenylalanine, tyrosine and tryptophan biosynthesis ;Metabolic pathways ;Biosynthesis of secondary metabolites ;Biosynthesis of antibiotics ;Biosynthesis of amino acids
FTL_1594	diadenosine tetraphosphatase	apaH	4	31.736	0	0.0459168	-2.31032		Cytoplasmic	9.97	0.01	0.01	0	0						610/689	Purine metabolism
FTL_1596	peptidyl-prolyl cis-trans isomerase		9	53.344	0	0.06439	2.0724		Periplasmic	0.33	0.06	9.44	0.06	0.11	SpI	7.97322				652/689
FTL_1597	organic solvent tolerance protein		11	98.609	0	0.26661	1.27068		OuterMembrane	0	0	0	10	0	SpI	9.17287				616/689
FTL_1598	arginyl-tRNA synthetase	argS	12	65.925	0	0.976093	0.0223423		Cytoplasmic	10	0	0	0	0					222/519	253/689	Aminoacyl-tRNA biosynthesis
FTL_1602	delta-aminolevulinic acid dehydratase		4	35.811	0	0.0378931	1.65503		Cytoplasmic	9.97	0.01	0.01	0	0					330/519	266/689	Porphyrin and chlorophyll metabolism ;Metabolic pathways ;Biosynthesis of secondary metabolites ;Microbial metabolism in diverse environments
FTL_1603	RNA-binding protein		2	10.392	0	0.368437	1.90333		Cytoplasmic	9.26	0.24	0.48	0.01	0.01						376/689
FTL_1605	putative periplasmic protease		20	38.067	0	0.202734	0.851687		CytoplasmicMembrane	2.11	7.88	0	0	0			X		108/519	233/689
FTL_1609	dolichyl-phosphate-mannose-protein mannosyltransferase family protein		4	68.147	0	0.550712	0.544354		CytoplasmicMembrane	0	10	0	0	0			X
FTL_1611	glycosyl transferase family protein		10	35.935	0	0.716519	0.183468		CytoplasmicMembrane	0.15	9.82	0.01	0.01	0.01			X			327/689
FTL_1612	hypothetical protein		4	30.735	0	0.797644	0.271354		Cytoplasmic	8.96	0.51	0.26	0.01	0.26
FTL_1616	phosphoenolpyruvate carboxykinase		3	60.476	0	0.189148	-0.925025		Cytoplasmic	9.97	0.01	0.01	0	0			X			668/689	Glycolysis / Gluconeogenesis ;Citrate cycle (TCA cycle) ;Pyruvate metabolism ;Metabolic pathways ;Biosynthesis of secondary metabolites ;Microbial metabolism in diverse environments ;Biosynthesis of antibiotics ;Carbon metabolism
FTL_1617	glutaminyl-tRNA synthetase		2	63.594	0	0.190003	0.793934		Cytoplasmic	9.97	0.01	0.01	0	0					490/519	425/689	Aminoacyl-tRNA biosynthesis ;Metabolic pathways
FTL_1621	ABC transporter ATP-binding		1	70.059	0	0.0885308	1.16211		Cytoplasmic	9.97	0.01	0.01	0	0
FTL_1623	hypothetical protein		4	40.435	0	0.142944	0.815155		CytoplasmicMembrane	0	10	0	0	0
FTL_1637	lipoprotein		12	38.091	0	0.254728	0.92285		OuterMembrane	0	0.01	0.03	9.93	0.03	SpII	7.9966			123/519	109/689
FTL_1639	hypothetical protein		6	29.381	0	0.57876	0.778631		Unknown	2	2	2	2	2			X		253/519
FTL_1640	amino acid transporter protein, fragment		3	54.907	0	0.327196	0.802018		CytoplasmicMembrane	0	10	0	0	0					201/519	348/689
FTL_1641	hypothetical protein		3	10.515	0	0.245653	0.855701		CytoplasmicMembrane	0.04	9.82	0.12	0.01	0.01					36/519	84/689
FTL_1645	major facilitator transporter		2	44.494	0	0.815331	0.163521		CytoplasmicMembrane	0	10	0	0	0
FTL_1657	signal recognition particle receptor FtsY		6	36.054	0	0.265361	0.749037		Cytoplasmic	9.12	0.88	0	0	0						672/689	Quorum sensing ;Protein export ;Bacterial secretion system
FTL_1658	hypothetical protein		15	49.321	0	0.792696	-0.138246		Multiple localization sites	0	4.9	2.5	0.1	2.5	SpI	9.55927	X		226/519	369/689
FTL_1661	nucleoside permease NUP family protein		3	44.314	0	0.432248	0.412364		CytoplasmicMembrane	0	10	0	0	0						617/689
FTL_1662	nucleoside permease NUP family protein		1	44.707	0	0.199495	0.924634		CytoplasmicMembrane	0	10	0	0	0
FTL_1664	phosphopentomutase		5	45.755	0	0.156357	1.35624		Cytoplasmic	9.97	0.01	0.01	0	0						620/689	Pentose phosphate pathway ;Purine metabolism
FTL_1668	lipid A transport protein ABC transporter ATP-binding protein/permease		16	66.676	0	0.738501	0.206803		CytoplasmicMembrane	0	10	0	0	0			X		507/519	479/689	ABC transporters
FTL_1670	disulfide bond formation protein		2	17.985	0	0.474396	0.728846		CytoplasmicMembrane	0	10	0	0	0					95/519	242/689
FTL_1671	RND efflux transporter		10	50.056	0	0.203713	0.818652		CytoplasmicMembrane	0	10	0	0	0			X		301/519	299/689	beta-Lactam resistance ;Cationic antimicrobial peptide (CAMP) resistance
FTL_1672	AcrB/AcrD/AcrF family transporter		20	112.5	0	0.461675	0.43571		CytoplasmicMembrane	0	10	0	0	0			X		278/519	329/689	beta-Lactam resistance ;Cationic antimicrobial peptide (CAMP) resistance
FTL_1678	hypothetical protein		23	38.458	0	0.0230561	2.24536		Unknown	0	2.5	2.5	2.5	2.5	SpI	6.65044	X		49/519	77/689
FTL_1683	cysteinyl-tRNA synthetase	cysS	5	53.075	0	0.296903	0.656782		Cytoplasmic	10	0	0	0	0					244/519	323/689	Aminoacyl-tRNA biosynthesis
FTL_1684	N5-glutamine S-adenosyl-L-methionine-dependent methyltransferase		5	35.807	0	0.156484	-0.841814		Cytoplasmic	9.97	0.01	0.01	0	0						498/689
FTL_1685	major facilitator transporter		2	43.509	0	0.994834	-0.00868408		CytoplasmicMembrane	0	10	0	0	0
FTL_1699	hypothetical protein		5	61.398	0	0.0679902	1.9612		CytoplasmicMembrane	0	10	0	0	0
FTL_1700	Sodium/proline permease		4	53.213	0	0.500918	0.376945		CytoplasmicMembrane	0	10	0	0	0						510/689
FTL_1701	fructose 1,6-bisphosphatase II	glpX	6	34.841	0	0.108038	1.58828		Cytoplasmic	9.97	0.01	0.01	0	0					171/519	112/689	Glycolysis / Gluconeogenesis ;Pentose phosphate pathway ;Fructose and mannose metabolism ;Methane metabolism ;Metabolic pathways ;Biosynthesis of secondary metabolites ;Microbial metabolism in diverse environments ;Biosynthesis of antibiotics ;Carbon metabolism
FTL_1703	amino acid transporter		3	53.451	0	0.918059	0.05255		CytoplasmicMembrane	0	10	0	0	0					444/519	511/689
FTL_1704	hypothetical protein		1	25.546	0	0.136126	1.63105		CytoplasmicMembrane	0	10	0	0	0
FTL_1705	cell division protein		18	92.015	0	0.472422	-0.513245		CytoplasmicMembrane	0	10	0	0	0			X			653/689
FTL_1706	lipoprotein releasing system subunit A, outer membrane lipoproteins carrier		7	23.435	0	0.461234	0.435396		Periplasmic	0	0.06	9.76	0.06	0.11	SpI	6.78049			496/519	377/689
FTL_1708	potassium uptake protein		2	53.593	0	0.106969	-1.86024		CytoplasmicMembrane	0	10	0	0	0
FTL_1709	hypothetical protein		6	18.214	0	0.0703355	1.118		Unknown	0	2.5	2.5	2.5	2.5	SpII - SpI	4.21125			329/519	121/689
FTL_1714	chaperonin GroEL	groEL	72	57.402	0	0.388389	0.957813		Cytoplasmic	9.97	0.01	0.01	0	0			X	X	1/519	5/689	RNA degradation
FTL_1715	co-chaperonin GroES	groES	6	10.272	0	0.980621	0.0238666		Cytoplasmic	9.26	0.24	0.48	0.01	0.01			X		81/519
FTL_1717	hypothetical protein		7	30.528	0	0.113519	3.11218		Cytoplasmic	8.96	0.51	0.26	0.01	0.26					508/519
FTL_1723	hypothetical protein		10	23.828	0	0.8867	0.0752288		Unknown	2	2	2	2	2			X		140/519	224/689
FTL_1733	oxidoreductase iron/ascorbate family protein		3	32.278	0	0.479796	-0.371379		Cytoplasmic	9.97	0.01	0.01	0	0						499/689
FTL_1735	50S ribosomal protein L19	rplS	2	13.307	0	0.682128	0.270548		Cytoplasmic	9.97	0.01	0.01	0	0					231/519	207/689	Ribosome
FTL_1738	30S ribosomal protein S16	rpsP	1	9.0716	0	0.245155	0.829103		Cytoplasmic	9.26	0.24	0.48	0.01	0.01			X			284/689	Ribosome
FTL_1739	S-adenosylmethionine synthetase		3	42.103	0	0.565077	0.389318		Cytoplasmic	10	0	0	0	0			X			488/689	Cysteine and methionine metabolism ;Metabolic pathways ;Biosynthesis of secondary metabolites ;Biosynthesis of amino acids
FTL_1740	fatty acid desaturase		6	44.09	0	0.575518	0.465467		CytoplasmicMembrane	0	10	0	0	0							Biosynthesis of unsaturated fatty acids ;Fatty acid metabolism
FTL_1745	50S ribosomal protein L7/L12	rplL	2	12.848	0	0.119641	-2.47607		Multiple localization sites	0	4.9	4.99	0	0.1			X	X	100/519	201/689	Ribosome
FTL_1746	50S ribosomal protein L10	rplJ	10	18.731	0	0.613044	-0.318085		Cytoplasmic	9.26	0.24	0.48	0.01	0.01			X		60/519	24/689	Ribosome
FTL_1747	50S ribosomal protein L1	rplA	15	24.641	0	0.169475	1.42133		Cytoplasmic	9.97	0.01	0.01	0	0			X		85/519	88/689	Ribosome
FTL_1748	50S ribosomal protein L11	rplK	2	15.27	0	0.238977	0.65282		Cytoplasmic	9.26	0.24	0.48	0.01	0.01			X		179/519	91/689	Ribosome
FTL_1749	transcription antitermination protein nusG		4	19.982	0	0.249927	1.39122		Cytoplasmic	9.97	0.01	0.01	0	0			X		284/519	235/689
FTL_1751	elongation factor Tu		24	43.39	0	0.452137	0.487955		Cytoplasmic	9.97	0.01	0.01	0	0			X	X	40/519	10/689
FTL_1753	ion channel protein, fragment		2	17.816	0	0.624591	0.383991		CytoplasmicMembrane	0	10	0	0	0					270/519
FTL_1756	anaerobic glycerol-3-phosphate dehydrogenase		16	57.774	0	0.457407	-0.643679		Multiple localization sites	0	4.9	4.99	0	0.1			X				Glycerophospholipid metabolism ;Biosynthesis of secondary metabolites
FTL_1762	sensor histidine kinase		9	54.752	0	0.204674	0.754816		CytoplasmicMembrane	0.01	9.99	0	0	0			X				Two-component system ;Quorum sensing
FTL_1772	aconitate hydratase		36	102.7	0	0.176492	-0.980281		Cytoplasmic	9.97	0.01	0.01	0	0			X	X	133/519	166/689	2-Oxocarboxylic acid metabolism ;Citrate cycle (TCA cycle) ;Glyoxylate and dicarboxylate metabolism ;Metabolic pathways ;Biosynthesis of secondary metabolites ;Microbial metabolism in diverse environments ;Biosynthesis of antibiotics ;Carbon metabolism ;Biosynthesis of amino acids
FTL_1773	hypothetical protein		6	30.042	0	0.171682	1.93071		Cytoplasmic	8.96	0.51	0.26	0.01	0.26						685/689
FTL_1775	oxygen-independent coproporphyrinogen III oxidase		2	43.577	0	0.527686	0.433241		Cytoplasmic	9.97	0.01	0.01	0	0
FTL_1779	preprotein translocase subunit SecG	secG	3	12.094	0	0.61443	0.338733		CytoplasmicMembrane	0	10	0	0	0					154/519	264/689	Quorum sensing ;Protein export ;Bacterial secretion system
FTL_1780	triosephosphate isomerase		12	27.655	0	0.112698	1.74749		Cytoplasmic	9.26	0.24	0.48	0.01	0.01					233/519	188/689	Glycolysis / Gluconeogenesis ;Fructose and mannose metabolism ;Inositol phosphate metabolism ;Metabolic pathways ;Biosynthesis of secondary metabolites ;Microbial metabolism in diverse environments ;Biosynthesis of antibiotics ;Carbon metabolism ;Biosynthesis of amino acids
FTL_1781	phosphoglucosamine mutase	glmM	5	48.206	0	0.0660248	1.48838		Cytoplasmic	9.97	0.01	0.01	0	0					509/519	428/689	Amino sugar and nucleotide sugar metabolism ;Metabolic pathways ;Biosynthesis of antibiotics
FTL_1782	adenine phosphoribosyltransferase		2	18.839	0	0.839406	-0.170939		Cytoplasmic	9.97	0.01	0.01	0	0					254/519	210/689	Purine metabolism ;Metabolic pathways
FTL_1783	dihydrolipoamide succinyltransferase component of 2-oxoglutarate dehydrogenase complex		20	52.717	0	0.0801766	1.58764		Cytoplasmic	9.97	0.01	0.01	0	0			X		90/519	44/689	Citrate cycle (TCA cycle) ;Lysine degradation ;Metabolic pathways ;Biosynthesis of secondary metabolites ;Microbial metabolism in diverse environments ;Biosynthesis of antibiotics ;Carbon metabolism
FTL_1784	2-oxoglutarate dehydrogenase E1 component	sucA	21	105.68	0	0.354224	0.530494		Cytoplasmic	9.97	0.01	0.01	0	0			X		289/519	278/689	Citrate cycle (TCA cycle) ;Lysine degradation ;Tryptophan metabolism ;Metabolic pathways ;Biosynthesis of secondary metabolites ;Microbial metabolism in diverse environments ;Biosynthesis of antibiotics ;Carbon metabolism
FTL_1785	succinate dehydrogenase iron-sulfur subunit	sdhB	15	26.566	0	0.242791	0.603413		CytoplasmicMembrane	2.11	7.88	0	0	0			X		176/519	99/689	Citrate cycle (TCA cycle) ;Oxidative phosphorylation ;Butanoate metabolism ;Metabolic pathways ;Biosynthesis of secondary metabolites ;Microbial metabolism in diverse environments ;Biosynthesis of antibiotics ;Carbon metabolism
FTL_1786	succinate dehydrogenase, catalytic and NAD/flavoprotein subunit		19	65.86	0	0.65665	0.248019		CytoplasmicMembrane	2.11	7.88	0	0	0			X	X	98/519	122/689	Citrate cycle (TCA cycle) ;Oxidative phosphorylation ;Butanoate metabolism ;Metabolic pathways ;Biosynthesis of secondary metabolites ;Microbial metabolism in diverse environments ;Biosynthesis of antibiotics ;Carbon metabolism
FTL_1787	succinate dehydrogenase hydrophobic membrane anchor protein		1	14.161	0	0.11443	2.68441		CytoplasmicMembrane	0	10	0	0	0					74/519	101/689	Citrate cycle (TCA cycle) ;Oxidative phosphorylation ;Butanoate metabolism ;Metabolic pathways ;Biosynthesis of secondary metabolites ;Microbial metabolism in diverse environments ;Biosynthesis of antibiotics ;Carbon metabolism
FTL_1788	succinate dehydrogenase, cytochrome b556		3	14.405	0	0.890064	0.0786592		CytoplasmicMembrane	0	10	0	0	0	SpI - TMH	0.6545			39/519	69/689	Citrate cycle (TCA cycle) ;Oxidative phosphorylation ;Butanoate metabolism ;Metabolic pathways ;Biosynthesis of secondary metabolites ;Microbial metabolism in diverse environments ;Biosynthesis of antibiotics ;Carbon metabolism
FTL_1789	citrate synthase		10	46.794	0	0.394533	0.919168		Cytoplasmic	9.97	0.01	0.01	0	0				X	105/519	53/689	2-Oxocarboxylic acid metabolism ;Citrate cycle (TCA cycle) ;Glyoxylate and dicarboxylate metabolism ;Metabolic pathways ;Biosynthesis of secondary metabolites ;Microbial metabolism in diverse environments ;Biosynthesis of antibiotics ;Carbon metabolism ;Biosynthesis of amino acids
FTL_1790	major facilitator superfamily transporter		10	47.155	0	0.783822	-0.191399		CytoplasmicMembrane	0	10	0	0	0					79/519	198/689	beta-Lactam resistance
FTL_1791	superoxide dismutase		9	21.939	0	0.0850608	4.553		Periplasmic	0.33	0.06	9.44	0.06	0.11					111/519	95/689
FTL_1792	glutaredoxin-like protein		3	12.311	0	0.0266172	-3.43756		Cytoplasmic	8.96	0.51	0.26	0.01	0.26					448/519	258/689
FTL_1793	hypothetical protein		12	105.36	0	0.870619	-0.171375		Unknown	2	2	2	2	2	SpI	7.33873			258/519	346/689
FTL_1794	F0F1 ATP synthase subunit epsilon	atpC	5	15.737	0	0.532992	0.527329		Multiple localization sites	3.7	6.29	0.01	0	0			X		378/519	400/689	Oxidative phosphorylation ;Metabolic pathways
FTL_1795	F0F1 ATP synthase subunit beta		29	49.864	0	0.413743	0.496983		Cytoplasmic	9.12	0.88	0	0	0			X		46/519	40/689	Oxidative phosphorylation ;Metabolic pathways
FTL_1796	F0F1 ATP synthase subunit gamma		15	33.235	0	0.609005	0.274075		Cytoplasmic	9.12	0.88	0	0	0			X		197/519	223/689	Oxidative phosphorylation ;Metabolic pathways
FTL_1797	F0F1 ATP synthase subunit alpha		25	55.536	0	0.877625	0.087361		Cytoplasmic	9.97	0.01	0.01	0	0			X		83/519	41/689	Oxidative phosphorylation ;Metabolic pathways
FTL_1798	F0F1 ATP synthase subunit delta		12	19.202	0	0.677991	0.280564		Cytoplasmic	9.26	0.24	0.48	0.01	0.01			X		207/519	177/689	Oxidative phosphorylation ;Metabolic pathways
FTL_1799	F0F1 ATP synthase subunit B		16	17.383	0	0.845782	-0.113752		CytoplasmicMembrane	2.11	7.88	0	0	0			X		18/519	54/689	Oxidative phosphorylation ;Metabolic pathways
FTL_1800	F0F1 ATP synthase subunit C		2	10.215	0	0.973462	-0.0264781		CytoplasmicMembrane	0	9.86	0.12	0.01	0.01					9/519	14/689	Oxidative phosphorylation ;Metabolic pathways
FTL_1803	major facilitator transporter		3	47.726	0	0.852149	0.0966435		CytoplasmicMembrane	0	10	0	0	0						547/689
FTL_1807	histidyl-tRNA synthetase	hisS	7	48.169	0	0.0799087	2.25413		Cytoplasmic	10	0	0	0	0						458/689	Aminoacyl-tRNA biosynthesis
FTL_1810	transcription elongation factor NusA	nusA	8	55.178	0	0.070986	1.21737		Cytoplasmic	9.97	0.01	0.01	0	0			X
FTL_1812	uroporphyrinogen decarboxylase	hemE	10	38.873	0	0.972817	-0.0261944		Cytoplasmic	9.97	0.01	0.01	0	0					306/519	372/689	Porphyrin and chlorophyll metabolism ;Metabolic pathways ;Biosynthesis of secondary metabolites
FTL_1818	NADH dehydrogenase I subunit M		2	58.23	0	0.610014	0.270091		CytoplasmicMembrane	0	10	0	0	0					362/519	391/689	Oxidative phosphorylation ;Metabolic pathways
FTL_1822	NADH dehydrogenase subunit I		6	18.862	0	0.543086	0.338188		Cytoplasmic	9.12	0.88	0	0	0						536/689	Oxidative phosphorylation ;Metabolic pathways
FTL_1823	NADH dehydrogenase I subunit H		5	37.641	0	0.808398	0.131038		CytoplasmicMembrane	0	10	0	0	0					269/519	381/689	Oxidative phosphorylation ;Metabolic pathways
FTL_1824	NADH dehydrogenase subunit G		21	87.308	0	0.864975	0.086571		Cytoplasmic	9.12	0.88	0	0	0			X		261/519	276/689	Oxidative phosphorylation ;Metabolic pathways
FTL_1825	NADH dehydrogenase I subunit F		12	46.282	0	0.406577	0.490931		Cytoplasmic	9.12	0.88	0	0	0			X		389/519	214/689	Oxidative phosphorylation ;Metabolic pathways
FTL_1826	NADH dehydrogenase I subunit E		3	18.171	0	0.157973	-0.756162		Cytoplasmic	9.12	0.88	0	0	0						432/689	Oxidative phosphorylation ;Metabolic pathways
FTL_1827	NADH dehydrogenase subunit D		19	47.585	0	0.651236	0.246148		Cytoplasmic	9.12	0.88	0	0	0			X		371/519	309/689	Oxidative phosphorylation ;Metabolic pathways
FTL_1828	NADH dehydrogenase I		7	24.956	0	0.243512	0.721		Cytoplasmic	9.12	0.88	0	0	0			X			513/689	Oxidative phosphorylation ;Metabolic pathways
FTL_1829	NADH dehydrogenase subunit B		2	17.226	0	0.887799	0.0868562		CytoplasmicMembrane	0.15	9.82	0.01	0.01	0.01					416/519	437/689	Oxidative phosphorylation ;Metabolic pathways
FTL_1830	NADH dehydrogenase I subunit A		2	14.617	0	0.910477	0.10118		CytoplasmicMembrane	0	10	0	0	0							Oxidative phosphorylation ;Metabolic pathways
FTL_1834	diaminopimelate decarboxylase		11	47.425	0	0.0343485	3.49508		Cytoplasmic	9.97	0.01	0.01	0	0					351/519	639/689	Lysine biosynthesis ;Metabolic pathways ;Biosynthesis of secondary metabolites ;Microbial metabolism in diverse environments ;Biosynthesis of antibiotics ;Biosynthesis of amino acids
FTL_1840	hypothetical protein		3	16.199	0	0.692513	0.382848		Unknown	2	2	2	2	2					390/519	353/689
FTL_1841	aspartyl/glutamyl-tRNA amidotransferase subunit B	gatB	7	52.531	0	0.0172651	2.08066		Cytoplasmic	9.97	0.01	0.01	0	0					491/519	360/689	Aminoacyl-tRNA biosynthesis ;Metabolic pathways
FTL_1852	hypothetical protein		4	14.629	0	0.43635	0.494372		Unknown	2	2	2	2	2	SpI	12.9034
FTL_1861	amidophosphoribosyltransferase		5	55.417	0	0.514436	0.460708		Cytoplasmic	9.97	0.01	0.01	0	0			X		457/519	368/689	Purine metabolism ;Alanine, aspartate and glutamate metabolism ;Metabolic pathways ;Biosynthesis of secondary metabolites ;Biosynthesis of antibiotics
FTL_1865	outer membrane protein tolC		23	57.243	0	0.057567	1.3135		OuterMembrane	0	0	0	10	0	SpI	9.11299	X		338/519	379/689	beta-Lactam resistance ;Two-component system ;Cationic antimicrobial peptide (CAMP) resistance ;Bacterial secretion system
FTL_1866	protein-L-isoaspartate O-methyltransferase		8	23.204	0	0.117545	-1.06963		Cytoplasmic	9.97	0.01	0.01	0	0			X		492/519	311/689
FTL_1867	protease yegQ		6	50.281	0	0.411542	0.996047		Cytoplasmic	8.96	0.51	0.26	0.01	0.26						680/689
FTL_1869	Na+/H+ antiporter		2	51.971	0	0.403337	0.526169		CytoplasmicMembrane	0	10	0	0	0	SpI	7.21612			376/519	308/689
FTL_1873	amino acid transporter		6	69.339	0	0.689769	0.207174		CytoplasmicMembrane	0	10	0	0	0	SpI - TMH	4.40718
FTL_1883	potassium-transporting ATPase subunit A		6	62.331	0	0.133193	1.0587		CytoplasmicMembrane	0	10	0	0	0							Two-component system
FTL_1896	hypothetical protein		4	50.98	0	0.0191045	1.87307		Unknown	0	2.5	2.5	2.5	2.5	SpI	15.9816
FTL_1897	outer membrane lipoprotein		9	19.574	0	0.124741	0.833377		OuterMembrane	0.01	0.01	0.03	9.92	0.03	SpII	11.0491			462/519	144/689
FTL_1900	L-glutaminase		9	57.211	0	0.0662796	1.69733		Cytoplasmic	9.97	0.01	0.01	0	0					510/519	440/689	D-Glutamine and D-glutamate metabolism ;Arginine biosynthesis ;Alanine, aspartate and glutamate metabolism ;Metabolic pathways
FTL_1902	hypothetical protein		4	20.319	0	0.815382	0.141511		CytoplasmicMembrane	0	10	0	0	0					37/519	159/689
FTL_1903	lysyl-tRNA synthetase		9	64.572	0	0.922205	0.0875013		Cytoplasmic	10	0	0	0	0					427/519	383/689	Aminoacyl-tRNA biosynthesis
FTL_1905	DNA polymerase III subunit gamma and tau		2	61.072	0	0.683044	0.468245		Cytoplasmic	9.97	0.01	0.01	0	0						670/689	Purine metabolism ;Pyrimidine metabolism ;Metabolic pathways ;DNA replication ;Mismatch repair ;Homologous recombination
FTL_1906	UDP-3-O-	lpxC	4	31.99	0	0.220559	1.4245		Cytoplasmic	9.97	0.01	0.01	0	0						429/689	Lipopolysaccharide biosynthesis ;Metabolic pathways
FTL_1907	cell division protein FtsZ		16	39.745	0	0.206878	0.971838		Cytoplasmic	9.12	0.88	0	0	0			X	X	25/519	45/689
FTL_1908	cell division protein FtsA		8	44.804	0	0.826594	0.178116		Cytoplasmic	9.97	0.01	0.01	0	0			X			611/689
FTL_1909	cell division protein FtsQ		1	26.373	0	0.509774	0.422284		Unknown	0	2.5	2.5	2.5	2.5	SpI	11.8767
FTL_1910	D-alanyl-alanine synthetase A		10	32.744	0	0.236495	1.40447		Cytoplasmic	9.97	0.01	0.01	0	0					431/519	307/689	D-Alanine metabolism ;Peptidoglycan biosynthesis ;Metabolic pathways ;Vancomycin resistance
FTL_1911	zinc-binding domain-containing protein		2	17.128	0	0.750057	0.4473		Cytoplasmic	9.26	0.24	0.48	0.01	0.01
FTL_1912	30S ribosomal protein S1	rpsA	24	61.669	0	0.029903	1.314		Cytoplasmic	9.97	0.01	0.01	0	0			X	X	128/519	120/689	Ribosome
FTL_1914	hypothetical protein		4	21.08	0	0.688304	-0.208193		CytoplasmicMembrane	0	10	0	0	0					23/519	90/689
FTL_1915	putative acyltransferase		4	34.318	0	0.295766	0.637129		CytoplasmicMembrane	0	10	0	0	0
FTL_1922	YggT family protein		1	21.867	0	0.207331	1.07044		CytoplasmicMembrane	0	10	0	0	0					466/519	349/689
FTL_1930	adenylosuccinate synthetase		13	46.879	0	0.241855	1.65013		Cytoplasmic	9.97	0.01	0.01	0	0			X		227/519	171/689	Purine metabolism ;Alanine, aspartate and glutamate metabolism ;Metabolic pathways
FTL_1935	ABC transporter ATP-binding protein		2	25.593	0	0.358835	0.661015		CytoplasmicMembrane	0.15	9.82	0.01	0.01	0.01			X
FTL_1936	periplasmic solute binding family protein		13	33.814	0	0.202266	0.768234		CytoplasmicMembrane	0	9.97	0.01	0.01	0.01	SpI	12.9173	X		103/519	138/689
FTL_1939	outer membrane lipoprotein		4	15.816	0	0.159104	0.785269		Unknown	2	2	2	2	2	SpII	8.88838			43/519	16/689
FTL_1940	trp repressor binding protein		3	21.254	0	0.122281	2.96618		Unknown	2	2	2	2	2						632/689	Ubiquinone and other terpenoid-quinone biosynthesis ;Biosynthesis of secondary metabolites
FTL_1956	aminopeptidase N	pepN	15	98.043	0	0.194399	2.12721		Multiple localization sites	1.64	2.78	5.58	0	0					333/519	370/689	Glutathione metabolism ;Metabolic pathways
FTL_1957	heat shock protein		4	16.74	0	0.103432	1.17768		Cytoplasmic	8.96	0.51	0.26	0.01	0.26			X		12/519	7/689
FTL_1958	bifunctional indole-3-glycerol phosphate synthase/phosphoribosylanthranilate isomerase		6	51.323	0	0.0896179	1.15876		Cytoplasmic	9.97	0.01	0.01	0	0			X			612/689	Phenylalanine, tyrosine and tryptophan biosynthesis ;Metabolic pathways ;Biosynthesis of secondary metabolites ;Biosynthesis of antibiotics ;Biosynthesis of amino acids
FTL_1960	peptide methionine sulfoxide reductase MsrA		7	26.809	0	0.0748273	1.22078		Unknown	2	2	2	2	2	SpI	8.0396				590/689
FTL_1964			3	37.194	0	0.0636861	2.08998		Cytoplasmic	9.97	0.01	0.01	0	0
FTL_1965			1	21.038	0	0.705223	0.299792		Cytoplasmic	9.97	0.01	0.01	0	0
FTL_1966	anthranilate synthase component I		8	58.066	0	0.58769	0.425939		Cytoplasmic	9.97	0.01	0.01	0	0			X		315/519	289/689	Phenylalanine, tyrosine and tryptophan biosynthesis ;Metabolic pathways ;Biosynthesis of secondary metabolites ;Biosynthesis of antibiotics ;Biosynthesis of amino acids ;Quorum sensing
FTL_1967	trp operon repressor		2	10.932	0	0.305393	0.669956		Cytoplasmic	9.26	0.24	0.48	0.01	0.01
